# Supplementary material for: A marked enhancement of a BLOC‐1 gene, pallidin, associated with somnolent mouse models deficient in histamine transmission
Source: CNS Neurosci Ther. 2022 Oct 18;29(1):483–6. doi: 10.1111/cns.13995 (PMC9804043; doi:10.1111/cns.13995)
Supplement: Supplementary file 2 — Table S1 [file CNS-29-483-s001.xls]

## Sheet: Feuil1
A or P: Absent or Present call				"-/-": double KO hdc-/- Ox -/-
Normalized values are shown
	-/- (mouse 1)		-/- (mouse 2)		-/- (mouse 3)		+/+ (mouse 1)		+/+ (mouse 2)		+/+ (mouse 3)		Common Name	Accession number	Description	Keyword	Biological Process	Cellular component	Molecular fucntion	Unigen
GE1534424	4.062	P	1.733	P	2.041	P	3.289	P	1.149	P	2.468	P	Ptpn13	BF721744	Protein tyrosine phosphatase, non-receptor type 13	EST
GE1420005	0.433	A	0.116	A	0.626	A	0.359	A	0.135	A	0.18	A	Defb9	NM_139219	Defensin beta 9		GO:6952(defense response); GO:42742(defense response to bacteria); GO:9613(response to pest, pathogen or parasite)		extracellular space	Mm.171224
GE1485435	0.274	A	0.292	A	0.169	A	0.553	A	0.01*	A	0.205	A		CK331262	H8274E07-3 NIA Mouse Unique Gene Set Version 2 Mus musculus cDNA clone H8274E07 3', mRNA sequence.	EST
GE1447643	0.349	A	0.105	A	0.545	A	0.537	A	0.281	A	0.588	A	1110020A10Rik	AI528818	RIKEN cDNA 1110020A10 gene	EST
GE1515848	0.531	A	0.784	A	0.277	A	0.601	A	0.188	A	0.535	A	Prkcbp1	CA978812	Protein kinase C binding protein 1	EST
GE1390970	0.561	A	0.302	A	0.581	A	0.676	A	0.302	A	0.578	A		BG293091	602389919F1 NIH_MGC_94 Mus musculus cDNA clone IMAGE:4501636 5', mRNA sequence.	EST
GE1540441	1.366	P	0.542	A	0.628	A	1.547	P	0.325	A	0.855	P	Itpkc	AI465507	Inositol 1,4,5-trisphosphate 3-kinase C	EST
GE1504201	0.105	A	0.48	A	0.348	A	0.748	A	0.39	A	0.484	A		AK041816	3 days neonate thymus cDNA, RIKEN full-length enriched library, clone:A630040E02 product:unknown EST, full insert sequence	HTC; CAP trapper
GE1530225	0.136	A	0.375	A	1.222	P	0.375	A	0.671	A	0.732	A	Pgm2	BM213322	Phosphoglucomutase 2	EST
GE1451412	0.127	A	0.416	A	0.253	A	0.238	A	0.318	A	0.723	A	Cul4b	CA579039	Cullin 4B	EST
GE1476194	0.205	A	0.55	A	0.412	A	0.246	A	0.411	A	0.366	A	Casp2	BY060155	Caspase 2	EST
GE1400700	0.524	A	0.791	A	0.283	A	0.37	A	0.257	A	1.09	P	Ubl3	BQ934469	Ubiquitin-like 3	EST
GE1507841	0.466	A	1.052	A	1.109	P	1.958	P	0.872	A	2.356	P		AI585482	Transcribed locus	EST
GE1450267	0.476	A	0.674	A	0.174	A	0.245	A	0.0807	A	0.391	A	Pax2	NM_011037	Paired box gene 2		cell differentiation; cell fate determination; development; eye morphogenesis (sensu Mammalia); metanephros development; organogenesis; positive regulation of transcription from Pol II promoter; regulation of transcription, DNA-dependent	DNA binding; protein binding; transcription factor activity	nucleus; transcription factor complex	Mm.250457
GE1493877	19.21	P	13.85	P	10.88	P	13.25	P	6.336	P	12.94	P	Snx13	AK122352	Sorting nexin 13	FLI_CDNA
GE1403966	0.66	A	0.197	A	0.282	A	0.7	A	0.464	A	0.323	A		CF751807	Transcribed locus, highly similar to XP_214170.1 similar to SAP18 [Rattus norvegicus]	EST
GE1505658	20.67	P	18.42	P	14.27	P	22.45	P	19.76	P	18.24	P	D1Ertd622e	NM_133825	DNA segment, Chr 1, ERATO Doi 622, expressed					Mm.12309
GE1452269	0.234	A	0.359	A	0.349	A	0.456	A	0.6	A	0.91	A		BY495696	Transcribed locus	EST
GE1549636	0.434	A	0.0527	A	0.307	A	0.156	A	0.234	A	0.549	A	1810007D17Rik	AK007359	RIKEN cDNA 1810007D17 gene	HTC; CAP trapper
GE1426984	0.646	A	0.637	A	0.63	A	0.245	A	0.424	A	0.587	A	Tmem23	BY765109	Transmembrane protein 23	EST
GE1488238	2.933	P	3.015	P	2.15	P	2.806	P	3.036	M	2.165	P		AI451553	16 days neonate heart cDNA, RIKEN full-length enriched library, clone:D830020J05 product:unknown EST, full insert sequence	EST
GE1574855	0.369	A	0.184	A	0.398	A	0.328	A	0.292	A	0.312	A		AK040429	0 day neonate thymus cDNA, RIKEN full-length enriched library, clone:A430093N22 product:zinc finger protein, subfamily 1A, 2 (Helios), full insert sequence	HTC; CAP trapper
GE1413893	7.911	P	8.934	P	10.28	P	16.06	P	7.891	P	11.3	P	9330199A09Rik	NM_177226	RIKEN cDNA 9330199A09 gene			DNA binding	GO:5634(nucleus)	Mm.156718
GE1529205	4.755	P	4.548	P	4.659	P	8.739	P	4.771	P	5.464	P	H1fx	NM_198622	H1 histone family, member X				GO:5634(nucleus)	Mm.33796
GE1464945	0.842	A	1.014	A	0.258	A	1.265	P	0.24	A	0.716	A	Catnd2	CA328873	DNA segment, KIST 4	EST
GE1477641	0.654	A	0.801	A	0.312	A	0.324	A	0.369	A	0.429	A	Tlr12	NM_205823	Toll-like receptor 12		GO:6955(immune response); GO:6954(inflammatory response); GO:45087(innate immune response)	GO:4872(receptor activity); GO:4888(transmembrane receptor activity)	GO:16021(integral to membrane); GO:16020(membrane)	Mm.331901
GE1566322	3.238	P	3.295	P	3.133	P	3.494	P	3.303	P	3.046	P	BC018462	NM_146178	CDNA sequence BC018462					Mm.347600
GE1460027	0.233	A	0.448	A	0.0922	A	0.217	A	0.298	A	0.336	A		BB730359	BB730359 RIKEN full-length enriched, 8 cells embryo Mus musculus cDNA clone E860123H12 3', mRNA sequence.	EST
GE1413485	2.286	P	2.838	P	2.118	P	2.832	P	3.009	P	2.459	P	Cyp2r1	NM_177382	Cytochrome P450, family 2, subfamily r, polypeptide 1		GO:6118(electron transport); GO:42359(vitamin D metabolism)	monooxygenase activity; oxidoreductase activity	GO:8372(cellular component unknown); GO:5783(endoplasmic reticulum); GO:16020(membrane); GO:5792(microsome)	Mm.108037
GE1564658	1.67	P	1.828	P	1.564	P	2.361	P	1.992	P	1.947	P		BE956946	Transcribed locus	EST
GE1426211	21.18	P	25.85	P	32.69	P	48.38	P	21.83	P	33.55	P	Tceal5	BM933594	Transcription elongation factor A (SII)-like 5	EST
GE1546435	2.586	P	2.877	P	3.731	P	5.493	P	3.074	P	4.827	P	Gbf1	BC060728	Golgi-specific brefeldin A-resistance factor 1	HTC	biological_process unknown	molecular_function unknown	cellular_component unknown	Mm.271620
GE1461004	0.53	A	0.448	A	0.176	A	0.38	A	0.31	A	0.388	A		BB612626	Transcribed locus, weakly similar to XP_227873.2 similar to RIKEN cDNA 9330196J05 [Rattus norvegicus]	EST
GE1514303	0.634	A	0.34	A	2.184	P	0.307	A	0.451	A	0.164	A	9130221L21Rik	AA822155	RIKEN cDNA 9130221L21 gene	EST
GE1408499	1.417	P	1.418	P	1.454	P	0.931	A	0.801	A	1.37	P		CB233063	AGENCOURT_11432169 NIH_MGC_166 Mus musculus cDNA clone IMAGE:30245496 5', mRNA sequence.	EST
GE1425706	0.437	A	0.245	A	0.423	A	0.0123	A	0.403	A	0.129	A	BC019575	BC041149	CDNA sequence BC025031
GE1512462	0.363	A	0.988	A	0.209	A	0.6	A	0.544	A	0.274	A	2810413I22Rik	AK021212	RIKEN cDNA 2810413I22 gene	HTC; CAP trapper
GE1403156	0.55	A	0.394	A	0.285	A	0.386	A	0.421	A	0.38	A		BQ562857	H4078D04-5 NIA Mouse 7.4K cDNA Clone Set Mus musculus cDNA clone H4078D04 5', mRNA sequence.	EST
GE1396695	0.699	A	0.344	A	0.472	A	0.663	A	0.196	A	0.741	A		AI046596	Transcribed locus, highly similar to XP_345178.1 similar to hypothetical protein BC009489 [Rattus norvegicus]	EST
GE1537512	0.475	A	0.771	A	0.534	A	0.241	A	0.803	A	0.695	A		CA879667	K0975H09-5N NIA Mouse Neural Stem Cell (Undifferentiated) cDNA Library (Long) Mus musculus cDNA clone NIA:K0975H09 IMAGE:30091484 5', mRNA sequence.	EST
GE1397029	0.48	A	0.383	A	0.635	A	0.523	A	0.605	A	0.203	A	Pak1	BY657711	P21 (CDKN1A)-activated kinase 1	EST
GE1572262	2.076	P	2.951	P	2.588	P	3.05	P	2.027	P	3.04	M	Gls	AK047664	Glutaminase	HTC; CAP trapper
GE1564544	7.537	P	7.183	P	6.923	P	7.129	P	8.014	P	7.178	P	6530415H11Rik	AK018340	RIKEN cDNA 6530415H11 gene	HTC; CAP trapper
GE1568161	0.684	A	1.213	P	0.502	A	0.794	A	0.345	A	1.109	P	Mbd5	AK037861	Methyl-CpG binding domain protein 5	HTC; CAP trapper
GE1407764	0.508	A	0.431	A	0.517	A	0.474	A	0.159	A	0.404	A	Sfrs14	BB797899	Splicing factor, arginine/serine-rich 14	EST
GE1549778	0.733	A	0.813	A	0.563	A	0.711	A	0.498	A	0.557	A	Syt15	NM_181529	Synaptotagmin 15		transport	transporter activity	integral to membrane; integral to membrane of membrane fraction; synaptic vesicle
GE128907	0.724	A	0.412	A	0.18	A	0.767	A	0.01*	A	0.393	A	Arhgap4	NM_138630	Rho GTPase activating protein 4		biological_process unknown	molecular_function unknown	cellular_component unknown	Mm.246654
GE129175	8.788	P	3.684	P	5.003	P	5.304	P	2.144	P	4.285	P	BC054822	W78457	CDNA sequence BC054822	EST
GE1461340	0.459	A	0.0668	A	0.375	A	0.0883	A	0.366	A	0.467	A	2700063G02Rik	CA529565	RIKEN cDNA 2700063G02 gene	EST
GE1560236	0.856	A	0.828	A	0.701	A	0.664	A	1.182	P	1.14	P	Grip1	BM115361	Glutamate receptor interacting protein 1	EST
GE1388074	0.54	A	0.26	A	0.525	A	0.103	A	0.427	A	0.437	A	Gpr114	BF160755	G protein-coupled receptor 114	EST
GE1462631	0.51	A	0.32	A	0.363	A	0.661	A	0.351	A	0.473	A	Cbx7	BU503465	Chromobox homolog 7	EST
GE1409715	0.405	A	0.746	A	0.573	A	0.874	A	1.062	A	0.609	A		BX636603	Transcribed locus	EST
GE1575536	0.343	A	0.312	A	0.458	A	0.0871	A	0.883	A	0.804	A	1700095G12Rik	BC048760	RIKEN cDNA 1700095G12 gene	HTC	DNA methylation	DNA (cytosine-5-)-methyltransferase activity; DNA binding
GE1488331	9.451	P	9.307	P	7.627	P	10.43	P	10.33	P	9.238	P	C530030I18Rik	BC046409	RIKEN cDNA C530030I18 gene	MGC
GE1415502	2.731	P	2.835	P	2.973	P	3.27	P	2.484	P	2.156	P	A230051N06Rik	AK080548	RIKEN cDNA A230051N06 gene	HTC; CAP trapper
GE1475586	0.392	A	0.211	A	0.395	A	0.16	A	0.157	A	0.388	A	Fgf10	BY665586	Fibroblast growth factor 10	EST
GE1431713	0.186	A	0.603	A	0.0197	A	0.103	A	0.145	A	0.248	A	C130032J12Rik	BF782882	RIKEN cDNA C130032J12 gene	EST
GE1557210	0.436	A	0.224	A	0.243	A	0.0224	A	0.316	A	0.242	A	4930428F12Rik	AK015221	RIKEN cDNA 4930428F12 gene	HTC; CAP trapper
GE1412947	0.993	P	0.585	A	0.243	A	0.511	A	0.414	A	0.388	A	4632411J06Rik	NM_175279	RIKEN cDNA 4632411J06 gene					Mm.349943
GE1399972	0.396	A	0.01*	A	0.419	A	0.117	A	0.554	A	0.397	A		BE306691	Gene model 1410, (NCBI)	EST
GE1488008	0.574	A	0.808	A	0.781	A	0.354	A	0.313	A	0.621	A	1700013G23Rik	CA466327	RIKEN cDNA 1700013G23 gene	EST
GE1426406	0.283	A	0.467	A	0.574	A	0.855	A	0.113	A	0.395	A		CODELINK UNIQUE
GE1401361	3.541	P	3.866	P	4.07	P	5.302	P	3.628	P	3.939	P	D930005D10Rik	NM_178702	RIKEN cDNA D930005D10 gene		intracellular signaling cascade; neuropeptide signaling pathway	GO:3774(motor activity); GO:5515(protein binding)	GO:16459(myosin)	Mm.33766
GE127737	1.527	P	1.801	P	1.786	P	2.849	P	1.871	P	2.176	P	AA960436	NM_133954	Expressed sequence AA960436					Mm.29069
GE127970	16.19	P	15.64	P	14.95	P	25.04	P	15.49	P	16.01	P	Nt5m	NM_134029	5',3'-nucleotidase, mitochondrial		carbohydrate metabolism; deoxyribonucleoside metabolism; nucleotide metabolism	5'-nucleotidase activity; hydrolase activity; magnesium ion binding; nucleotide binding	mitochondrion	Mm.41761
GE1388434	0.249	A	0.293	A	0.431	A	0.309	A	0.24	A	0.397	A		BI654796	603281134F1 NCI_CGAP_Mam4 Mus musculus cDNA clone IMAGE:5325272 5', mRNA sequence.	EST
GE1458500	1.494	P	1.763	P	1.518	P	2.278	P	1.473	P	2.067	P	Dlgh2	AK043626	Discs, large homolog 2 (Drosophila)	HTC; CAP trapper
GE1494822	0.557	A	0.176	A	0.242	A	0.432	A	0.344	A	0.28	A	C330005L02Rik	BB153387	RIKEN cDNA C330005L02 gene	EST
GE127749	0.259	A	0.605	A	0.194	A	0.607	A	0.235	A	0.408	A	9130231C15Rik	NM_133960	RIKEN cDNA 9130231C15 gene			carboxylic ester hydrolase activity; catalytic activity	extracellular space	Mm.212983
GE1468304	3.433	P	2.293	P	1.834	P	2.946	P	0.309	A	2.882	M		BE957312	UI-M-BG2-bce-g-03-0-UI.s1 NIH_BMAP_MSC_S1 Mus musculus cDNA clone UI-M-BG2-bce-g-03-0-UI 3', mRNA sequence.	EST
GE1437645	0.505	A	0.398	A	0.331	A	0.851	A	0.792	A	0.26	A		AK029385	0 day neonate head cDNA, RIKEN full-length enriched library, clone:4833422M11 product:unknown EST, full insert sequence	HTC; CAP trapper
GE127732	5.507	P	8.31	P	8.643	P	9.597	P	7.629	P	9.315	P	Sf3b3	NM_133953	Splicing factor 3b, subunit 3					Mm.236123
GE127966	9.013	P	14.01	P	12.69	P	19.36	P	12.62	P	12.96	P	Tubg2	NM_134028	Tubulin, gamma 2		microtubule polymerization; microtubule-based movement	GTP binding; GTPase activity; structural molecule activity	cytoplasmic microtubule; pericentriolar material; spindle microtubule; tubulin	Mm.347365
GE1419756	0.449	A	0.394	A	0.943	A	1.182	P	0.279	A	1.899	P	Rps6ka3	BG072722	Hypothetical protein C130006E23	EST
GE1408734	0.199	A	0.59	A	0.318	A	0.351	A	0.56	A	0.585	A		CD741465	Transcribed locus, moderately similar to NP_665733.1 Lipogenin [Rattus norvegicus]	EST
GE129163	0.264	A	0.184	A	0.182	A	0.836	A	0.361	A	0.143	A	Pou4f3	NM_138945	POU domain, class 4, transcription factor 3		inner ear morphogenesis; regulation of transcription, DNA-dependent	DNA binding; transcription factor activity	nucleus; transcription factor complex	Mm.221181
GE1433452	0.403	A	0.778	A	0.168	A	0.279	A	0.01*	A	0.431	A		AK084883	13 days embryo lung cDNA, RIKEN full-length enriched library, clone:D430005F24 product:hypothetical Phenylalanine-rich region containing protein, full insert sequence	HTC; CAP trapper
GE1460149	2.398	P	2.203	P	0.863	A	2.548	P	0.951	A	2.676	P		BQ714383	Gene model 185, (NCBI)	EST
GE127983	0.394	A	0.311	A	0.118	A	0.397	A	0.185	A	0.202	A	Hoxb2	NM_134032	Homeo box B2		development; organogenesis; pattern specification; regulation of transcription, DNA-dependent	DNA binding; transcription factor activity	nucleus; transcription factor complex	Mm.281153
GE1435930	1.231	P	1.456	P	1.372	P	1.695	P	1.129	P	0.718	A	Matn2	NM_016762	Matrilin 2				extracellular matrix (sensu Metazoa); extracellular space	Mm.3511
GE1389303	3.348	P	2.929	P	2.923	P	4.005	P	3.69	P	3.555	P	Cacng8	NM_133190	Calcium channel, voltage-dependent, gamma subunit 8		calcium ion transport	calcium channel activity; ion channel activity; structural molecule activity; voltage-gated ion channel activity	integral to membrane; tight junction	Mm.357990
GE1415833	0.117	A	0.181	A	0.357	A	0.0934	A	0.454	A	0.2	A	Klhl13	CK392092	RIKEN cDNA D130072F20 gene	EST
GE1425162	3.655	P	5.406	P	5.626	P	7.564	P	4.869	P	5.401	P		CODELINK UNIQUE
GE1436548	0.447	A	0.27	A	0.174	A	0.219	A	0.532	A	0.561	A	4921511C16	BE980500	Hypothetical protein 4921511C16	EST
GE1422247	0.835	A	0.238	A	0.64	A	0.899	A	0.694	A	0.861	A		CODELINK UNIQUE
GE1427715	0.01*	A	0.072	A	0.474	A	0.649	A	0.167	A	0.556	A	Kcnq4	AI414509	Potassium voltage-gated channel, subfamily Q, member 4	EST
GE128896	9.094	P	8.939	P	8.003	P	14.49	P	8.322	P	9.301	P	D13Wsu50e	NM_138596	RIKEN cDNA 1700025O18 gene					Mm.52583
GE127739	3.575	P	3.552	P	3.534	P	4.04	P	2.536	P	4.248	P	Nfat5	NM_133957	Nuclear factor of activated T-cells 5		positive regulation of transcription from Pol II promoter; regulation of transcription, DNA-dependent	DNA binding; transcription factor activity	cytoplasm; nucleus
GE127977	3.938	P	3.22	P	1.823	P	3.687	P	2.525	P	3.213	P	4632423N09Rik	NM_134030	RIKEN cDNA 4632423N09 gene					Mm.386834
GE128903	4.565	P	4.153	P	1.851	P	4.443	M	2.753	P	4.564	P	DXImx46e	NM_138604	DNA segment, Chr X, Immunex 46, expressed					Mm.142827
GE129165	5.238	P	4.835	P	1.881	P	5.154	P	2.827	P	4.503	P	Zfp286	NM_138949	Zinc finger protein 286		GO:6355(regulation of transcription, DNA-dependent); GO:6350(transcription)	GO:46872(metal ion binding); GO:8270(zinc ion binding)	GO:5634(nucleus)	Mm.168530
GE1538284	0.901	A	0.559	A	0.814	A	0.703	A	0.262	A	0.863	A	1810014B01Rik	AK090016	RIKEN cDNA 1810014B01 gene	HTC; CAP trapper
GE127720	9.663	P	9.308	P	7.794	P	10.02	P	10.13	P	9.723	P	Psip1	NM_133948	RIKEN cDNA E030018J20 gene		GO:6355(regulation of transcription, DNA-dependent); GO:6350(transcription)	GO:3677(DNA binding)	GO:5634(nucleus)	Mm.105331
GE1438192	0.96	A	0.71	A	0.579	A	0.447	A	0.382	A	0.689	A		CK340070	C0880G12-3 NIA Mouse Blastocyst cDNA Library (Long) Mus musculus cDNA clone NIA:C0880G12 IMAGE:30032723 3', mRNA sequence.	EST
GE1389928	3.724	P	3.596	P	4.696	P	5.993	P	4.092	P	6.671	P	L1cam	BC056988	L1 cell adhesion molecule	MGC	axon guidance; cell adhesion; development; neurogenesis	protein binding	cell surface; integral to membrane; plasma membrane	Mm.260568
GE1531083	1.106	P	1.128	P	1.387	P	2.596	M	1.209	P	2.387	P		BF322016	Transcribed locus, weakly similar to NP_076356.1 RIKEN cDNA 8030498B09 gene [Mus musculus]	EST
GE1479333	3.565	P	4.234	P	4.13	P	2.9	M	1.801	P	4.273	P	BC007180	AK030294	CDNA sequence BC007180	HTC; CAP trapper
GE1399562	0.749	A	0.229	A	0.34	A	0.5	A	0.39	A	0.239	A	4930451I11Rik	NM_183131	RIKEN cDNA 4930451I11 gene					Mm.107753
GE129131	48.66	P	47.72	P	37.19	P	61.22	P	46.37	P	41.64	P	Cdipt	NM_138754	CDP-diacylglycerol--inositol 3-phosphatidyltransferase (phosphatidylinositol synthase)		phospholipid biosynthesis; phospholipid metabolism	CDP-diacylglycerol-inositol 3-phosphatidyltransferase activity; manganese ion binding	integral to membrane
GE1451002	0.52	A	0.547	A	0.354	A	0.564	A	0.244	A	0.0457	A	Hipk2	BG070459	RIKEN cDNA B230339E18 gene	EST
GE127960	8.821	P	8.384	P	7.875	P	8.781	P	8.356	P	8.988	P	Pparbp	NM_134027	Peroxisome proliferator activated receptor binding protein		DNA replication; brain development; heart development; organogenesis; positive regulation of transcription from Pol II promoter; regulation of transcription, DNA-dependent; thyroid hormone generation	DNA binding; chromatin binding; protein binding; receptor activity; transcription coactivator activity	mediator complex; nucleus
GE1455345	0.416	A	0.428	A	0.212	A	0.395	A	0.275	A	0.599	A		BG088562	H3154G02-5 NIA Mouse 15K cDNA Clone Set Mus musculus cDNA clone H3154G02 5', mRNA sequence.	EST
GE129146	1.898	P	2.467	P	1.676	P	2.143	P	1.619	P	2.507	P	Tmlhe	NM_138758	RIKEN cDNA A930014D08 gene		carnitine biosynthesis	oxidoreductase activity; oxidoreductase activity, acting on single donors with incorporation of molecular oxygen, incorporation of two atoms of oxygen	mitochondrion	Mm.139078
GE1404012	0.28	A	0.112	A	0.249	A	0.224	A	0.28	A	0.548	A	Kera	NM_008438	Keratocan				extracellular matrix (sensu Metazoa); extracellular space	Mm.6228
GE1481178	0.307	A	0.72	A	0.354	A	0.469	A	0.374	A	0.426	A		AA096627	Similar to liver carboxylesterase	EST
GE128890	3.136	M	3.415	P	3.925	P	6.946	P	3.545	P	5.336	P	Gldc	NM_138595	Glycine decarboxylase		glycine metabolism	glycine dehydrogenase (decarboxylating) activity; oxidoreductase activity	glycine dehydrogenase complex (decarboxylating); mitochondrion	Mm.274852
GE129152	13.41	P	15.77	P	16.74	P	27.54	P	15.46	P	21.48	P	Dbh	NM_138942	Dopamine beta hydroxylase		catecholamine biosynthesis; catecholamine metabolism; response to pain	copper ion binding; dopamine beta-monooxygenase activity; oxidoreductase activity	membrane	Mm.167781
GE1461347	0.313	A	0.458	A	0.26	A	0.499	A	0.278	A	0.341	A	5832424M12	CK346982	Hypothetical protein 5832424M12	EST
GE1513958	2.238	P	2.257	P	1.312	P	2.396	P	2.378	P	2.432	P		AK083864	Hypothetical gene supported by AK083864	HTC; CAP trapper
GE127705	0.28	A	0.335	A	0.196	A	0.736	A	0.218	A	0.37	A	Nalp6	BC031139	NACHT, leucine rich repeat and PYD containing 6	MGC		ATP binding
GE127947	15.5	P	16.33	P	14.79	P	19.19	P	16.3	P	13.6	P	Tubg1	NM_134024	Tubulin, gamma 1		microtubule polymerization; microtubule-based movement; microtubule-based process	GTP binding; GTPase activity; structural constituent of cytoskeleton; structural molecule activity	cytoplasmic microtubule; pericentriolar material; spindle microtubule; tubulin	Mm.142348
GE1510636	0.393	A	0.252	A	0.298	A	0.512	A	0.0672	A	0.362	A	F830031D20Rik	AK089834	RIKEN cDNA F830031D20 gene	HTC; CAP trapper
GE1485712	1.558	P	1.81	P	1.351	P	1.406	P	1.427	P	2.006	P		CK618160	Transcribed locus, weakly similar to NP_663566.1 cDNA sequence BC003267 [Mus musculus]	EST
GE128878	2.944	P	2.654	P	1.781	P	1.953	P	2.822	P	2.554	P	Gfm	NM_138591	G elongation factor		protein biosynthesis; translational elongation	GTP binding; translation elongation factor activity	mitochondrion	Mm.122466
GE1388561	0.166	A	0.359	A	0.335	A	0.229	A	0.188	A	0.695	A	Kiss1	AY182231	KiSS-1 metastasis-suppressor		G-protein coupled receptor protein signaling pathway; negative regulation of cell migration; negative regulation of cell proliferation	G-protein-coupled receptor binding; protein binding		Mm.247935
GE1405491	2.69	P	2.566	P	1.843	P	2.276	P	2.223	P	1.906	P	D2Ertd435e	NM_153387	DNA segment, Chr 2, ERATO Doi 435, expressed		microtubule cytoskeleton organization and biogenesis		microtubule organizing center; spindle pole	Mm.188422
GE1391516	0.689	A	1.004	P	0.32	A	0.464	A	0.711	A	0.184	A		BY436524	Transcribed locus, weakly similar to XP_346130.1 similar to RIKEN cDNA 4930503E14 [Rattus norvegicus]	EST
GE1538969	0.466	A	0.586	A	0.205	A	0.29	A	0.713	A	0.126	A		CODELINK UNIQUE
GE1408151	1.969	P	1.918	P	1.333	P	2.012	P	1.61	P	1.82	P	AI854408	NM_172538	Expressed sequence AI854408				integral to membrane	Mm.256845
GE1426422	0.255	A	0.418	A	0.824	A	0.525	A	0.863	A	0.448	A	1190002F15Rik	AI121041	RIKEN cDNA 1190002F15 gene	EST
GE128886	8.985	P	9.113	P	6.582	P	9.94	P	9.151	P	7.763	P	D6Wsu163e	NM_138594	DNA segment, Chr 6, Wayne State University 163, expressed					Mm.44228
GE1457047	2.151	P	2.085	P	1.727	P	2.84	P	1.412	A	2.275	P		AK034730	Mus musculus 12 days embryo embryonic body between diaphragm region and neck cDNA, RIKEN full-length enriched library, clone:9430029N07 product:unknown EST, full insert sequence.	HTC; CAP trapper
GE1400494	0.436	A	0.0779	A	0.102	A	0.698	A	0.2	A	0.429	A	C230081A13Rik	BE994505	RIKEN cDNA C230081A13 gene	EST
GE1389064	3.367	P	3.504	P	3.547	M	2.817	P	2.637	P	2.874	P	Gpr75	NM_175490	G protein-coupled receptor 75		G-protein coupled receptor protein signaling pathway	G-protein coupled receptor activity; G-protein coupled receptor activity, unknown ligand	integral to membrane	Mm.338361
GE1412927	0.414	A	0.716	A	0.274	A	0.907	A	0.831	A	0.734	A		AK054424	2 days pregnant adult female ovary cDNA, RIKEN full-length enriched library, clone:E330024G11 product:unclassifiable, full insert sequence	HTC; CAP trapper
GE1402378	0.622	A	0.402	A	0.19	A	0.54	A	1.011	A	0.428	A	A830020B06Rik	NM_175564	RIKEN cDNA A830020B06 gene				GO:16021(integral to membrane)	Mm.80318
GE128873	1.589	P	1.634	P	1.263	P	1.308	P	2.373	P	1.16	P	Zcchc7	NM_138590	Zinc finger, CCHC domain containing 7			nucleic acid binding		Mm.28207
GE1445707	0.401	A	0.25	A	0.354	A	0.3	A	0.454	A	0.653	A	2810047L02Rik	CD561225	RIKEN cDNA 2810047L02 gene	EST
GE129121	0.924	A	2.097	P	1.391	P	1.769	P	1.948	P	1.938	P	AI194308	NM_138752	Expressed sequence AI194308			GO:5085(guanyl-nucleotide exchange factor activity)		Mm.235700
GE129125	1.847	P	1.374	P	1.941	P	1.468	P	2.418	P	1.855	P	C130045F17Rik	NM_138753	RIKEN cDNA C130045F17 gene		heart development	specific transcriptional repressor activity	nucleus	Mm.8763
GE1402193	1.273	P	0.816	A	0.371	A	0.502	A	0.524	A	0.559	A	Zdhhc21	CF582889	RIKEN cDNA D130004H04 gene	EST
GE128865	18.51	P	18.2	P	17.89	P	22.79	P	20.99	P	16.02	P	D6Wsu176e	NM_138587	DNA segment, Chr 6, Wayne State University 176, expressed			GO:5125(cytokine activity)	extracellular space	Mm.258484
GE33581	3.158	P	1.647	P	2.407	P	2.076	P	0.723	A	2.159	P	Mst1r	NM_009074	Macrophage stimulating 1 receptor (c-met-related tyrosine kinase)		development; protein amino acid phosphorylation	ATP binding; protein kinase activity; protein-tyrosine kinase activity; receptor activity; transferase activity	extracellular space; integral to membrane; plasma membrane; stress fiber	Mm.3901
GE127711	5.09	P	5.792	P	5.379	P	4.994	P	5.784	P	6.6	P	Numa1	NM_133947	RIKEN cDNA C030040A22 gene			GO:15631(tubulin binding)	GO:5634(nucleus)	Mm.27259
GE127953	2.662	P	2.455	P	2.679	P	2.392	P	2.301	P	2.58	P	Pex12	NM_134025	Peroxisomal biogenesis factor 12		protein ubiquitination	ubiquitin-protein ligase activity; zinc ion binding	integral to membrane; peroxisome; ubiquitin ligase complex	Mm.102205
GE1530899	53.31	P	50.52	P	42.34	P	52.77	P	49.74	P	46.55	P	Nr2c2	BQ175027	Nuclear receptor subfamily 2, group C, member 2	EST
GE1513818	16.93	P	10.45	P	8.368	P	10.89	P	4.788	P	12.59	P	C230053D17Rik	AK082466	RIKEN cDNA C230053D17 gene	HTC; CAP trapper
GE1076	0.26 (0.035 to 0.453)	A	0.347 (0.01 to 0.806)	A	0.279 (0.0965 to 0.724)	A	0.329 (0.115 to 0.648)	A	0.384 (0.01 to 0.863)	A	0.357 (0.18 to 0.476)	A		ARAA
GE1073439	31.67 (17.65 to 40.78)	P	31.97 (20.82 to 40.98)	P	33.37 (22.7 to 42.3)	P	38.94 (29.55 to 51.67)	P	33.11 (12.15 to 64.22)	P	25.49 (19.88 to 30.31)	P		LEUB
GE34249	6.201	P	2.45	P	3.868	P	2.862	P	2.194	P	3.063	P	Ppargc1a	NM_008904	Peroxisome proliferative activated receptor, gamma, coactivator 1 alpha		electron transport; positive regulation of transcription; regulation of transcription, DNA-dependent	RNA binding; nucleic acid binding; protein binding; transcription coactivator activity	nucleus	Mm.259072
GE127939	4.357	P	4.32	P	4.396	P	5.681	P	4.501	P	3.761	P	Tbc1d10	NM_134023	TBC1 domain family, member 10					Mm.28140
GE1443740	2.135	P	1.912	P	1.665	P	1.787	P	1.844	P	1.679	P	Slc35d1	NM_177732	Solute carrier family 35 (UDP-glucuronic acid/UDP-N-acetylgalactosamine dual transporter), member D1					Mm.281800
GE1401412	0.164	A	0.195	A	0.0415	A	0.178	A	0.221	A	0.428	A	1700101O22Rik	CF104461	RIKEN cDNA 1700101O22 gene	EST
GE1559163	1.651	P	0.984	A	0.724	A	1.573	P	0.565	A	1.512	P	A330084C13Rik	AK039675	RIKEN cDNA A330084C13 gene	HTC; CAP trapper
GE1510764	0.58	A	0.209	A	0.621	A	0.315	A	0.29	A	0.299	A	Cfh	M29009	Complement component factor h	complement factor	complement activation; complement activation, alternative pathway		GO:5615(extracellular space)	Mm.8655
GE127699	2.619	P	3.492	P	2.911	P	3.169	P	2.894	P	2.596	P	Vrk3	NM_133945	RIKEN cDNA A130002D19 gene		protein amino acid phosphorylation	ATP binding; protein kinase activity; protein serine/threonine kinase activity; transferase activity	GO:5634(nucleus)	Mm.28816
GE1563996	0.01*	A	0.255	A	0.395	A	0.0774	A	0.391	A	0.219	A		AI595037	vb71f11.y1 Barstead mouse pooled organs MPLRB4 Mus musculus cDNA clone IMAGE:762477 5', mRNA sequence.	EST
GE1420876	0.587	A	1.064	A	1.013	A	1.276	P	0.674	A	0.627	A	4930438O05Rik	AK081368	Proteasome (prosome, macropain) 26S subunit, non-ATPase, 1	HTC; CAP trapper
GE34377	1.178	P	0.705	A	0.643	A	1.122	P	0.956	A	1.15	P	Fap	NM_007986	Fibroblast activation protein		proteolysis and peptidolysis	catalytic activity; dipeptidyl-peptidase IV activity; hydrolase activity; peptidase activity; prolyl oligopeptidase activity; serine-type endopeptidase activity; serine-type peptidase activity	integral to membrane	Mm.41816
GE1530921	0.827	A	1.086	A	0.653	A	1.109	P	0.419	A	0.685	A	AA589481	CB231976	Expressed sequence AA589481	EST
GE34421	0.503	A	0.52	A	0.216	A	0.512	A	0.127	A	0.279	A	Foxh1	NM_007989	Forkhead box H1		anterior/posterior pattern formation; determination of left/right symmetry; regulation of transcription from Pol II promoter; regulation of transcription, DNA-dependent	DNA binding; protein binding; transcription factor activity	nucleus; transcription factor complex	Mm.42011
GE1438504	0.919	A	0.858	A	0.568	A	0.417	A	0.635	A	0.607	A	2310061L18Rik	AI787822	RIKEN cDNA 2310061L18 gene	EST
GE1094	0.294 (0.0427 to 0.649)	A	0.374 (0.184 to 0.622)	A	0.311 (0.0979 to 0.712)	A	0.297 (0.0757 to 0.607)	A	0.314 (0.01 to 0.703)	A	0.333 (0.01 to 0.608)	A		MALF
GE36463	1.529	P	2.21	P	2.01	P	2.516	P	1.642	P	2.256	P	Gstm6	NM_008184	Glutathione S-transferase, mu 6		metabolism	glutathione transferase activity		Mm.347437
GE1504920	0.519	A	0.0806	A	0.346	A	0.325	A	0.704	A	0.505	A		BM239432	K0534D03-3 NIA Mouse Hematopoietic Stem Cell (Lin-/c-Kit+/Sca-1+) cDNA Library (Long) Mus musculus cDNA clone NIA:K0534D03 IMAGE:30067142 3', mRNA sequence.	EST
GE1564167	2.442	P	2.557	P	2.766	M	3.951	P	2.235	P	2.937	P	Rpl7	AA474121	Ribosomal protein L7	EST
GE1118	0.334 (0.0564 to 0.584)	A	0.341 (0.01 to 0.596)	A	0.34 (0.175 to 0.458)	A	0.379 (0.138 to 0.694)	A	0.33 (0.112 to 0.688)	A	0.313 (0.0993 to 0.443)	A		RAFD
GE1562148	0.236	A	0.335	A	0.249	A	1.363	P	0.01*	A	0.311	A	4930485B16Rik	CF198322	RIKEN cDNA 4930485B16 gene	EST
GE1095	0.296 (0.01 to 0.538)	A	0.285 (0.01 to 0.545)	A	0.298 (0.118 to 0.54)	A	0.278 (0.068 to 0.593)	A	0.384 (0.151 to 0.678)	A	0.291 (0.01 to 0.55)	A		MALF
GE1073417	20.2 (10.65 to 25.21)	P	20.42 (14.47 to 25.41)	P	19.62 (8.459 to 26.41)	P	21.06 (12.5 to 28.66)	P	20.28 (9.882 to 36.79)	P	19.14 (17.27 to 20.84)	P		FIXB
GE1553888	0.065	A	0.287	A	0.312	A	0.863	A	0.214	A	0.329	A	4921516I12Rik	AK014902	RIKEN cDNA 4921516I12 gene	HTC; CAP trapper
GE34376	0.766	A	1.027	P	1.235	P	1.626	P	0.792	A	1.467	P	Fancc	NM_007985	Fanconi anemia, complementation group C		DNA repair; gametogenesis; germ cell development; nucleotide-excision repair	GO:5344(oxygen transporter activity)	nucleus	Mm.126106
GE1093	0.323 (0.135 to 0.505)	A	0.41 (0.016 to 0.821)	A	0.353 (0.222 to 0.502)	A	1.114	P	0.269 (0.01 to 0.583)	A	0.282 (0.121 to 0.575)	A		MALF
GE34381	1.586	P	1.436	P	0.665	A	1.617	P	0.696	A	1.611	P	Fbln2	NM_007992	Fibulin 2			calcium ion binding; protein binding	extracellular; extracellular matrix (sensu Metazoa)	Mm.249146
GE36465	16.36	P	9.827	P	6.295	P	9.546	P	6.03	P	15.14	P	H1f0	NM_008197	H1 histone family, member 0		chromosome organization and biogenesis (sensu Eukaryota); nucleosome assembly	DNA binding	chromosome; nucleosome; nucleus	Mm.24350
GE1551524	0.36	A	0.455	A	0.432	A	0.269	A	0.71	A	0.32	A		BE446910	Transcribed locus	EST
GE1575790	1.28	P	2.01	P	1.507	P	2	P	1.632	P	1.549	P		CODELINK UNIQUE
GE1568378	13.8	P	15.79	P	14.18	P	22.65	P	16.08	P	18.51	P	AI852064	BC058714	Expressed sequence AI852064
GE34530	0.375	A	0.553	A	0.699	A	1.563	P	0.751	A	1.179	P	Gstm2	NM_008183	Glutathione S-transferase, mu 2		metabolism	glutathione transferase activity		Mm.272792
GE1073412	9.034 (6.146 to 12.1)	P	8.861 (6.324 to 10.91)	P	7.952 (4.023 to 11.73)	P	8.778 (6.436 to 11.88)	P	8.57 (6.156 to 12.88)	P	7.797 (6.041 to 8.671)	P		ENTF
GE34539	0.179	A	0.412	A	0.296	A	0.0861	A	0.604	A	0.38	A	Gzmk	NM_008196	Granzyme K		proteolysis and peptidolysis	chymotrypsin activity; hydrolase activity; peptidase activity; serine-type endopeptidase activity	extracellular space	Mm.56993
GE1567053	1.388	P	1.342	P	1.01	A	1.049	A	0.341	A	1.418	P	Edg5	NM_010333	Endothelial differentiation, sphingolipid G-protein-coupled receptor, 5		G-protein coupled receptor protein signaling pathway; behavior	G-protein coupled receptor activity; lysosphingolipid and lysophosphatidic acid receptor activity; rhodopsin-like receptor activity	integral to membrane; integral to plasma membrane	Mm.46493
GE1538552	19.76	P	20.99	P	17.28	P	22.91	P	21.82	P	22.63	P	Eif2s3x	NM_012010	Eukaryotic translation initiation factor 2, subunit 3, structural gene X-linked		protein biosynthesis	GTP binding; translation initiation factor activity		Mm.379053
GE1073407	10.15 (5.779 to 12.25)	P	10.98 (7.651 to 13.29)	P	10.82 (7.466 to 12.54)	P	12.2 (10.25 to 13.77)	P	11.44 (7.474 to 15.43)	P	7.891 (6.878 to 8.565)	P		ARAB
GE1073419	34.08 (19.78 to 40.99)	P	37.28 (23 to 44.43)	P	40.86 (23.56 to 46.41)	P	44.12 (32.74 to 48.19)	P	37.71 (22.4 to 56.4)	P	28.8 (23.09 to 33.47)	P		FIXB
GE34243	16.26	P	13.93	P	14.6	P	26.62	P	16.11	P	16.7	P	Pon2	NM_183308	RIKEN cDNA A130027P21 gene			arylesterase activity; hydrolase activity	extracellular; membrane	Mm.126984
GE1568706	2.01	P	2.09	P	2.333	P	2.661	P	2.524	P	2.241	P	BC039093	BC039093	CDNA sequence BC039093	HTC
GE1073429	81.51 (47.05 to 104.2)	P	91.73 (76.27 to 115.1)	P	78.97 (46.15 to 116.9)	P	101.8 (73.79 to 149.7)	P	82.23 (53.11 to 118.5)	P	80.8 (75.57 to 86.76)	P		HISB
GE34244	0.175	A	0.752	A	0.431	A	2.387	P	0.491	A	0.636	A	Pon3	NM_173006	Paraoxonase 3			arylesterase activity; hydrolase activity	extracellular space	Mm.9122
GE33579	2.582	P	3.172	P	1.312	P	2.035	P	1.435	P	3.393	P	Rock1	NM_009071	Rho-associated coiled-coil forming kinase 1		apoptosis; intracellular signaling cascade; protein amino acid phosphorylation; signal transduction	ATP binding; diacylglycerol binding; protein kinase activity; protein serine/threonine kinase activity; protein-tyrosine kinase activity; transferase activity	cytoskeleton; intracellular	Mm.6710
GE1563902	0.332	A	0.345	A	0.411	A	0.101	A	0.392	A	0.266	A	4930512H18Rik	AI595294	Hypothetical protein 9830118M07	EST
GE1096	0.312 (0.159 to 0.542)	A	0.283 (0.0577 to 0.667)	A	0.298 (0.01 to 0.548)	A	0.429 (0.0323 to 0.77)	A	0.368 (0.013 to 0.581)	A	0.254 (0.0154 to 0.493)	A		MALF
GE34374	7.637	P	6.56	P	5.986	P	7.483	P	6.852	P	6.743	P	Faf1	NM_007983	Fas-associated factor 1		apoptosis		nucleus	Mm.318259
GE34528	4.457	P	4.315	P	3.13	P	5.651	P	4.662	P	4.192	P	Gss	NM_008180	Glutathione synthetase		glutathione biosynthesis	ATP binding; glutathione synthase activity; ligase activity		Mm.252316
GE1421511	0.409	A	0.906	A	0.436	A	0.937	P	0.486	A	0.239	A	MTERF	NM_172135	Mitochondrial transcription termination factor 1					Mm.99593
GE33564	2.771	P	2.435	P	2.397	P	3.348	P	2.123	P	3.083	M	Rfx1	NM_009055	Regulatory factor X, 1 (influences HLA class II expression)		regulation of transcription; regulation of transcription, DNA-dependent	DNA binding; transcription regulator activity	nucleus	Mm.7892
GE1502114	23.28	P	19.37	P	21.9	P	33.56	P	19.6	P	19.48	P	Btbd14b	NM_025788	BTB (POZ) domain containing 14B			protein binding		Mm.289698
GE1073424	51.7 (36.34 to 61.22)	P	49.83 (37.16 to 59.86)	P	50.7 (37.01 to 61.2)	P	51.07 (36.66 to 64.93)	P	49.58 (27.75 to 73.94)	P	36.99 (31.94 to 41.48)	P		GND
GE1073421	47.13 (37.3 to 51.47)	P	47.77 (42.4 to 53.14)	P	43.3 (32.11 to 48.2)	P	52.97 (45.09 to 58)	P	55.91 (45.35 to 67.29)	P	36.04 (33.24 to 39.02)	P		GND
GE34370	0.613	A	0.531	A	0.438	A	0.0952	A	0.677	A	0.665	A	F8	NM_007977	Coagulation factor VIII		acute-phase response; blood coagulation; cell adhesion	copper ion binding	extracellular space	Mm.1805
GE1552558	0.01*	A	0.325	A	0.433	A	0.169	A	0.01*	A	0.36	A	Setbp1	CB193180	Hypothetical protein C130092E12	EST
GE1505245	2.77	P	2.62	P	2.171	P	2.697	P	2.625	P	2.781	P	D630044F24Rik	NM_201372	RIKEN cDNA D630044F24 gene					Mm.259573
GE1073436	71.44 (61.81 to 78.91)	P	77.09 (60.24 to 87.82)	P	73.43 (49.8 to 83.88)	P	85.52 (79.75 to 92.07)	P	79.01 (46.3 to 102.6)	P	59.36 (51.76 to 64.29)	P		LEUB
GE1073414	12.24 (9.973 to 13.55)	P	12.62 (11 to 14.47)	P	11.79 (8.713 to 13.99)	P	14.12 (13.16 to 15.29)	P	14.57 (11.82 to 18.03)	P	9.315 (8.5 to 9.92)	P		ENTF
GE1567927	0.244	A	0.394	A	0.0329	A	0.548	A	0.0667	A	0.33	A	4921504A21Rik	AK046351	RIKEN cDNA 4921504A21 gene	HTC; CAP trapper
GE1520589	6.15	P	6.613	P	7.191	P	4.745	P	6.356	P	11.11	P	Grm5	AI854396	Glutamate receptor, metabotropic 5	EST
GE33578	40.54	P	38.59	P	36.36	P	58.87	P	30.72	P	36.83	P	Rnps1	NM_009070	Ribonucleic acid binding protein S1		GO:184(mRNA catabolism, nonsense-mediated decay); GO:6397(mRNA processing); GO:398(nuclear mRNA splicing, via spliceosome)	DNA binding; nucleic acid binding	GO:5634(nucleus)	Mm.378998
GE1562208	9.574	P	10.45	P	9.656	P	13.76	P	11.95	P	11.34	P	AI464131	BC036141	Expressed sequence AI464131
GE34239	0.506	A	0.622	A	0.637	A	0.01*	A	0.257	A	0.633	A	Pola1	NM_008892	Polymerase (DNA directed), alpha 1		DNA replication	3'-5' exonuclease activity; DNA binding; DNA-directed DNA polymerase activity; alpha DNA polymerase activity; nucleotide binding; transferase activity	alpha DNA polymerase:primase complex; nucleus	Mm.1923
GE1542417	0.5	A	1.042	P	0.599	A	0.231	A	1.055	P	0.622	A	4930443G12Rik	AK015371	RIKEN cDNA 4930443G12 gene	HTC; CAP trapper	transport		integral to membrane
GE1110	0.332 (0.109 to 0.571)	A	0.277 (0.0619 to 0.452)	A	0.362 (0.01 to 0.523)	A	0.312 (0.116 to 0.716)	A	0.326 (0.114 to 0.664)	A	0.377 (0.036 to 0.648)	A		RAFB
GE34241	5.324	P	6.753	P	5.693	P	9.052	P	5.387	P	6.199	P	Pold2	NM_008894	Polymerase (DNA directed), delta 2, regulatory subunit		DNA replication	DNA-directed DNA polymerase activity; transferase activity	nucleus	Mm.35788
GE33552	0.351	A	0.234	A	0.309	A	0.396	A	0.258	A	0.309	A	Reg1	NM_009042	Regenerating islet-derived 1			sugar binding	extracellular space	Mm.142731
GE1099	0.338 (0.117 to 0.572)	A	0.372 (0.0129 to 0.613)	A	0.42 (0.171 to 0.707)	A	0.32 (0.216 to 0.548)	A	0.33 (0.0525 to 0.509)	A	0.329 (0.0582 to 0.547)	A		MALF
GE1510604	0.244	A	0.133	A	0.115	A	0.516	A	0.278	A	0.293	A	IgH	M36221	Similar to Ig heavy-chain V region precursor	V-region; immunoglobulin heavy chain; processed gene
GE1480879	0.118	A	0.207	A	0.31	A	0.329	A	0.224	A	0.265	A	Arhgap17	C85074	Rho GTPase activating protein 17	EST
GE1499805	0.428	A	0.625	A	0.309	A	0.226	A	0.239	A	0.274	A		BY757793	Similar to carcinoembryonic antigen-related cell adhesion molecule 3; Carcinoembryonic antigen gene family (CGM1)	EST
GE1528691	0.404	A	0.601	A	0.595	A	0.536	A	0.201	A	0.444	A	Ddef1	AK089241	RIKEN cDNA 1700010G06 gene	HTC; CAP trapper
GE1116	0.4 (0.212 to 0.658)	A	0.297 (0.158 to 0.522)	A	0.36 (0.223 to 0.693)	A	0.206 (0.01 to 0.555)	A	0.343 (0.01 to 0.673)	A	0.293 (0.01 to 0.632)	A		RAFD
GE1522178	0.505	A	0.673	A	0.283	A	0.284	A	0.425	A	0.45	A		BF450141	Transcribed locus, moderately similar to NP_076356.1 RIKEN cDNA 8030498B09 gene [Mus musculus]	EST
GE34521	0.494	A	0.641	A	1.51	P	0.319	A	0.602	A	0.183	A	Grin2b	NM_008171	Glutamate receptor, ionotropic, NMDA2B (epsilon 2)		ion transport; synaptic transmission	glutamate-gated ion channel activity; ionotropic glutamate receptor activity; magnesium ion binding; protein binding; transporter activity	extracellular space; integral to membrane; membrane fraction; postsynaptic membrane; synaptic vesicle	Mm.322010
GE1510850	0.204	A	0.327	A	0.509	A	0.104	A	0.394	A	0.414	A		AI509304	Transcribed locus	EST
GE1075	0.385 (0.0765 to 0.745)	A	0.3 (0.106 to 0.715)	A	0.255 (0.01 to 0.414)	A	0.355 (0.144 to 0.819)	A	0.284 (0.0848 to 0.82)	A	0.267 (0.01 to 0.651)	A		RAFD
GE34527	4.927	P	4.463	P	4.618	P	4.479	M	4.333	P	4.241	P	Gspt2	NM_008179	G1 to phase transition 2		G1/S transition of mitotic cell cycle; cell proliferation; protein biosynthesis; regulation of cell cycle; translational elongation	GTP binding; GTPase activity; translation elongation factor activity		Mm.20826
GE33546	0.01*	A	0.253	A	0.194	A	0.652	A	0.372	A	0.19	A	Rbp2	NM_009034	Retinol binding protein 2, cellular		retinoid metabolism; transport	binding; lipid binding; retinoid binding; retinol binding; transporter activity		Mm.12825
GE1084	0.265 (0.0419 to 0.694)	A	0.338 (0.0561 to 0.828)	A	0.37 (0.01 to 0.797)	A	0.335 (0.01 to 0.627)	A	0.35 (0.155 to 0.477)	A	0.285 (0.118 to 0.537)	A		LEUA
GE36489	11.42	P	8.958	P	8.553	P	11.72	P	14.05	P	9.226	P	Rasa3	NM_009025	RAS p21 protein activator 3		intracellular signaling cascade	GTPase activator activity		Mm.18517
GE1073409	8.247 (6.649 to 9.362)	P	9.073 (7.796 to 10.31)	P	9.409 (7.51 to 11.34)	P	10.26 (9.388 to 11.07)	P	10.46 (8.927 to 13.11)	P	7.109 (6.043 to 7.879)	P		ARAB
GE33542	5.315	P	5.946	P	4.606	P	3.921	M	4.993	P	4.755	P	Rb1	NM_009029	Retinoblastoma 1		negative regulation of cell cycle; negative regulation of transcription from Pol II promoter; regulation of transcription, DNA-dependent	DNA binding; protein binding	nucleus; transcription factor complex	Mm.273862
GE1526030	0.199	A	0.579	A	0.338	A	0.507	A	0.64	A	0.602	A		BU056623	Similar to KRAB/zinc finger suppressor protein 1 (KS1)	EST
GE1553426	0.232	A	0.01*	A	0.776	A	0.417	A	0.185	A	0.301	A	E330013P04Rik	BB680075	RIKEN cDNA E330013P04 gene	EST
GE1073438	67.07 (52.37 to 74.95)	P	73.62 (64.21 to 84.13)	P	71.27 (59.31 to 77.58)	P	84.43 (76.67 to 91.5)	P	78.87 (65.46 to 100.7)	P	52.85 (49.75 to 57.95)	P		LEUB
GE34237	0.609	A	0.294	A	0.275	A	0.595	A	0.959	A	0.465	A	Pnmt	NM_008890	Phenylethanolamine-N-methyltransferase		catecholamine biosynthesis	methyltransferase activity; phenylethanolamine N-methyltransferase activity		Mm.57030
GE1112	0.225 (0.0464 to 0.423)	A	0.461 (0.144 to 0.728)	A	0.299 (0.0542 to 0.504)	A	0.347 (0.0694 to 0.756)	A	0.22 (0.01 to 0.476)	A	0.355 (0.0523 to 0.635)	A		RAFB
GE35509	3.398	P	2.398	P	1.637	P	2.51	P	0.819	A	1.93	P	Gtf2h4	NM_010364	General transcription factor II H, polypeptide 4		DNA repair; regulation of transcription, DNA-dependent	transcription factor activity	nucleus; transcription factor complex	Mm.10182
GE1085	0.263 (0.01 to 0.703)	A	0.263 (0.01 to 0.555)	A	0.306 (0.01 to 0.623)	A	0.4 (0.167 to 0.698)	A	0.313 (0.0539 to 0.644)	A	0.277 (0.04 to 0.739)	A		LEUA
GE1073426	102 (76.95 to 113.1)	P	103.4 (80.09 to 114.8)	P	105.6 (74.48 to 120.4)	P	117 (100.1 to 134.4)	P	116.4 (86.05 to 158.7)	P	79.81 (65.04 to 95.64)	P		HISB
GE35956	2.382	P	1.206	P	1.282	P	1.452	P	0.469	A	1.32	P	Psmb8	NM_010724	Proteosome (prosome, macropain) subunit, beta type 8 (large multifunctional protease 7)		immune response; ubiquitin-dependent protein catabolism	endopeptidase activity; hydrolase activity	cytosol; proteasome core complex (sensu Eukaryota)	Mm.180191
GE1442657	0.47	A	0.431	A	0.0255	A	0.51	A	0.374	A	0.514	A	4933405O20Rik	NM_172901	RIKEN cDNA 4933405O20 gene		metabolism	oxidoreductase activity		Mm.45610
GE1463696	0.01*	A	0.257	A	0.179	A	0.394	A	0.331	A	0.148	A	Timd4	AK080042	T-cell immunoglobulin and mucin domain containing 4	HTC; CAP trapper			integral to membrane	Mm.69002
GE1088	0.318 (0.22 to 0.439)	A	0.286 (0.01 to 0.665)	A	0.353 (0.1 to 0.755)	A	0.35 (0.106 to 0.633)	A	0.366 (0.221 to 0.549)	A	0.272 (0.0415 to 0.588)	A		LEUA
GE1553039	0.366	A	0.408	A	0.147	A	0.18	A	0.609	A	0.595	A		BC059250	CDNA clone IMAGE:6405349, partial cds
GE1406224	0.521	A	0.221	A	0.384	A	0.485	A	0.366	A	0.357	A		NM_146427
GE1502185	0.529	A	0.485	A	0.209	A	0.249	A	0.313	A	0.333	A		M74139	Ig anti-DNA heavy chain VDJ (J558)	J-region; V-region; immunoglobulin heavy chain
GE34371	0.586	A	0.287	A	0.39	A	0.567	A	0.478	A	0.303	A	Fabp2	NM_007980	Fatty acid binding protein 2, intestinal		transport	binding; lipid binding; transporter activity		Mm.28398
GE1416304	0.0179	A	0.01*	A	0.227	A	0.378	A	0.225	A	0.32	A	2610510J17Rik	AK080348	RIKEN cDNA 2610510J17 gene	HTC; CAP trapper
GE1073416	32.37 (24.58 to 36.13)	P	35.28 (29 to 38.17)	P	33.15 (24.7 to 37.27)	P	37.56 (34.85 to 39.64)	P	40.34 (29.8 to 48.11)	P	25.69 (22.96 to 27.69)	P		FIXB
GE1483146	3.727	P	4.827	P	3.686	P	4.91	P	3.933	P	4.112	M		AK038409	Adult male hypothalamus cDNA, RIKEN full-length enriched library, clone:A230005A20 product:unknown EST, full insert sequence	HTC; CAP trapper
GE1516992	2.904	P	3.344	M	2.713	P	3.016	P	2.653	P	2.745	P	9330184L24Rik	AK034378	RIKEN cDNA 9330184L24 gene	HTC; CAP trapper
GE1543819	0.518	A	0.51	A	0.496	A	0.884	A	0.41	A	0.63	A	Rab5c	CK336853	RAB5C, member RAS oncogene family	EST
GE34234	1.976	P	2.297	P	2.451	P	2.283	P	2.317	P	2.598	P	Pms2	NM_008886	Postmeiotic segregation increased 2 (S. cerevisiae)		DNA repair; meiosis; mismatch repair	ATP binding		Mm.2950
GE1577152	0.348	A	0.914	A	0.999	P	0.276	A	0.243	A	0.595	A		CODELINK UNIQUE
GE1108	0.266 (0.0106 to 0.431)	A	0.317 (0.161 to 0.535)	A	0.329 (0.0461 to 0.499)	A	0.397 (0.01 to 1.089)	A	0.414 (0.213 to 0.659)	A	0.315 (0.131 to 0.513)	A		RAFB
GE1109	0.393 (0.282 to 0.545)	A	0.249 (0.01 to 0.58)	A	0.307 (0.023 to 0.723)	A	1.339	P	0.294 (0.0203 to 0.601)	A	0.24 (0.01 to 0.457)	A		RAFB
GE1391497	0.361	A	0.565	A	0.282	A	0.355	A	0.222	A	0.22	A	D430020J02Rik	AK084974	RIKEN cDNA D430020J02 gene	HTC; CAP trapper
GE1403743	0.246	A	0.454	A	0.601	A	0.514	A	0.357	A	0.62	A		CODELINK UNIQUE
GE34519	4.813	P	7.276	P	5.727	P	6.642	P	4.777	P	7.126	P	Grin1	NM_008169	Glutamate receptor, ionotropic, NMDA1 (zeta 1)		ion transport; potassium ion transport; synaptic transmission	glutamate-gated ion channel activity; ionotropic glutamate receptor activity; magnesium ion binding; potassium channel activity; protein binding; receptor binding; transporter activity	cytoplasm; extracellular space; integral to membrane; membrane fraction; postsynaptic membrane; synaptic vesicle	Mm.278672
GE1559347	0.529	A	0.214	A	0.498	A	0.535	A	0.258	A	0.01*	A	Blr1	BG229141	Burkitt lymphoma receptor 1	EST
GE1470390	0.365	A	0.559	A	0.01*	A	0.664	A	0.708	A	0.423	A	Jarid2	AK086729	Jumonji, AT rich interactive domain 2	HTC; CAP trapper
GE1497204	2.314	P	2.294	P	2.015	P	2.899	P	2	P	2.559	P	Trim33	BI499970	RIKEN cDNA 8030451N04 gene	EST
GE1483611	0.482	A	0.353	A	0.0541	A	0.666	A	0.363	A	0.217	A	H2-D1	BG870608	Histocompatibility 2, D region locus 1	EST
GE1490690	0.169	A	0.342	A	0.183	A	0.426	A	0.69	A	0.0529	A		BY372248	Transcribed locus	EST
GE33912	3.978	P	6.205	P	5.471	P	7.668	P	5.11	P	6.245	P	Yy1	NM_009537	YY1 transcription factor		regulation of transcription, DNA-dependent	DNA binding; nucleic acid binding; transcription factor activity; zinc ion binding	nucleus; transcription factor complex	Mm.3868
GE33756	9.263	P	37.02	P	37.44	P	25.23	P	11.1	P	42.75	P	Tac1	NM_009311	Tachykinin 1		neuropeptide signaling pathway; perception of pain; response to pain; synaptic transmission; tachykinin signaling pathway	receptor binding	extracellular; extracellular space; intracellular	Mm.1440
GE33917	1.401	P	1.154	P	1.307	P	1.55	P	1.383	P	1.763	P	Zfp105	NM_009544	Zinc finger protein 105			nucleic acid binding	GO:5634(nucleus)	Mm.290595
GE1478001	0.463	A	0.959	A	0.285	A	0.257	A	0.158	A	0.139	A		CODELINK UNIQUE
GE1478154	4.551	P	3.963	P	1.848	P	7.775	P	3.061	P	4.474	P	C230090D14	NM_173019	Hypothetical protein C230090D14			GO:3873(6-phosphofructo-2-kinase activity); GO:4331(fructose-2,6-bisphosphate 2-phosphatase activity); GO:16787(hydrolase activity); GO:16301(kinase activity); GO:16740(transferase activity)		Mm.132391
GE33762	9.547	P	7.553	P	4.236	P	5.797	M	4.08	P	8.971	P	Slc6a6	NM_009320	Solute carrier family 6 (neurotransmitter transporter, taurine), member 6		beta-alanine transport; neurotransmitter transport; taurine transport	beta-alanine transporter activity; neurotransmitter:sodium symporter activity; taurine transporter activity; taurine:sodium symporter activity	integral to membrane; integral to plasma membrane	Mm.247352
GE33515	2.568	P	2.241	P	0.619	A	0.807	A	0.722	A	2.746	P	Zfp40	NM_009555	Zinc finger protein 40			nucleic acid binding	GO:5634(nucleus)	Mm.379045
GE1465139	3.858	P	2.192	P	0.896	A	3.103	P	0.845	A	3.208	P	9330182L19Rik	AK020391	RIKEN cDNA 9330182L19 gene	HTC; CAP trapper
GE33759	2.836	M	2.331	P	2.048	P	3.836	P	1.063	A	2.585	P	Taf6	NM_009315	TAF6 RNA polymerase II, TATA box binding protein (TBP)-associated factor		regulation of transcription, DNA-dependent; transcription initiation	DNA binding; transcription initiation factor activity	nucleus; transcription factor TFIID complex	Mm.248517
GE33753	0.693	A	0.392	A	0.574	A	1.014	A	0.746	A	0.548	A	Syt2	NM_009307	Synaptotagmin 2		transport	calcium ion binding; transporter activity	integral to membrane; synapse; synaptic vesicle	Mm.5102
GE1564018	0.383	A	0.559	A	0.428	A	0.271	A	0.389	A	0.152	A		BY591629	Transcribed locus	EST
GE33755	0.745	A	1.866	P	1.763	P	1.292	P	1.742	P	1.767	P	T	NM_009309	Brachyury		development; regulation of transcription, DNA-dependent	DNA binding; transcription factor activity	nucleus	Mm.913
GE1478516	0.226	A	0.131	A	0.513	A	0.224	A	0.487	A	0.471	A	2210416O15Rik	AK053999	RIKEN cDNA 2210416O15 gene	HTC; CAP trapper
GE1485546	0.333	A	0.583	A	0.231	A	1.19	P	0.333	A	0.211	A	Pccb	BE979188	Propionyl Coenzyme A carboxylase, beta polypeptide	EST
GE35505	48	P	52.09	P	47.77	P	78.42	P	47.67	P	54.67	P	Gstm5	NM_010360	Glutathione S-transferase, mu 5		metabolism	glutathione transferase activity		Mm.282351
GE35678	0.214	A	1.027	A	0.699	A	0.686	A	0.466	A	0.568	A	Lect1	NM_010701	Leukocyte cell derived chemotaxin 1		GO:51216(cartilage development); GO:30154(cell differentiation); GO:7275(development)		integral to membrane	Mm.46561
GE1509470	3.417	P	3.484	P	2.191	P	2.353	P	2	P	3.164	P	AI662250	NM_178926	Expressed sequence AI662250					Mm.37290
GE35508	15.42	P	14	P	5.539	P	17.37	P	8.018	P	12.5	P	Gstz1	NM_010363	Glutathione transferase zeta 1 (maleylacetoacetate isomerase)		L-phenylalanine catabolism; aromatic amino acid family metabolism; tyrosine catabolism	catalytic activity; glutathione transferase activity; isomerase activity; maleylacetoacetate isomerase activity	cytoplasm; mitochondrion	Mm.358602
GE35681	0.544	A	0.356	A	0.18	A	2.107	P	0.394	A	0.288	A	Lgals4	NM_010707	Lectin, galactose binding, soluble 4			sugar binding		Mm.210336
GE1458416	0.793	A	0.282	A	0.774	A	0.596	A	0.591	A	0.485	A	Canx	AA795139	Calnexin	EST
GE35668	1.96	P	0.769	A	1.909	P	1.409	P	1.813	P	2.086	P	Laptm5	NM_010686	Lysosomal-associated protein transmembrane 5				integral to membrane; lysosome	Mm.271868
GE1441858	0.58	A	1.155	P	0.972	A	1.343	P	0.341	A	1.095	P		BI111143	LOC433127	EST
GE41479	10.46	P	13.89	P	12.4	P	24.83	P	11.07	P	16.82	P	Ldb2	NM_010698	RIKEN cDNA E030026E10 gene		development	transcription cofactor activity	nucleus	Mm.25785
GE1462958	38.96	P	35.43	P	35.82	P	65.16	P	33.63	P	62.31	P		BM942887	Transcribed locus	EST
GE1515326	3.852	P	3.151	P	3.83	P	4.807	P	3.111	M	3.558	P		BY365498	BY365498 RIKEN full-length enriched, 8 cells embryo Mus musculus cDNA clone E860106N09 3', mRNA sequence.	EST
GE1468851	0.486	A	0.224	A	0.158	A	0.401	A	0.707	A	0.01*	A	AW909330	AI020820	RIKEN cDNA A430104N18 gene	EST
GE1439761	0.252	A	0.205	A	0.847	A	1.36	P	0.3	A	0.687	A		BC048604	Mus musculus, clone IMAGE:6741301, mRNA
GE1441807	4.676	P	4.458	P	4.21	P	5.509	P	4.619	P	4.053	P	3110056O03Rik	NM_175195	RIKEN cDNA 3110056O03 gene		proteolysis and peptidolysis	calcium ion binding; peptidase activity	integral to membrane	Mm.3285
GE1433036	0.169	A	0.367	A	0.531	A	0.595	A	0.166	A	0.187	A	2610528K11Rik	AI529516	RIKEN cDNA 2610528K11 gene	EST
GE33909	5.62	P	5.081	P	3.656	P	6.074	P	4.342	P	4.645	P	Xrcc1	NM_009532	X-ray repair complementing defective repair in Chinese hamster cells 1		DNA repair; single strand break repair	damaged DNA binding	intracellular; nucleus	Mm.4347
GE1509930	1.45	P	0.865	A	1.265	P	1.766	P	1.804	P	1.603	P	Trim45	NM_194343	Tripartite motif-containing 45		GO:16567(protein ubiquitination)	zinc ion binding	intracellular	Mm.189351
GE1474851	5.053	P	6.148	P	5.101	P	11.61	P	4.54	P	10.91	P	Tatdn1	AK031844	TatD DNase domain containing 1	HTC; CAP trapper
GE35501	5.398	P	7.132	P	7.345	P	15.06	P	9.144	P	14.25	P	Gsn	NM_146120	Gelsolin		actin filament severing; barbed-end actin filament capping	actin binding; calcium ion binding; structural molecule activity	actin cytoskeleton; cytoplasm; extracellular space	Mm.21109
GE1429391	0.289	A	0.21	A	0.266	A	0.263	A	0.388	A	0.731	A	Catna3	NM_177612	Catenin alpha 3		biological_process unknown	molecular_function unknown	lamellipodium	Mm.383270
GE33747	6.031	P	5.735	P	5.707	P	5.599	P	5.989	P	6.093	P	Supt6h	NM_009297	Suppressor of Ty 6 homolog (S. cerevisiae)		intracellular signaling cascade; nucleobase, nucleoside, nucleotide and nucleic acid metabolism	RNA binding; hydrolase activity, acting on ester bonds; nucleic acid binding	nucleus	Mm.20755
GE33897	3.341	P	3.563	P	2.564	P	3.864	P	4.128	P	3.161	P	Wnt10a	NM_009518	Wingless related MMTV integration site 10a		Wnt receptor signaling pathway; cell-cell signaling; development; frizzled-2 signaling pathway; organogenesis; signal transduction	receptor binding; signal transducer activity	extracellular; extracellular space	Mm.5130
GE1459457	9.056	P	8.432	P	7.417	P	9.841	P	9.952	P	7.121	P	E430026A01Rik	BC032291	RIKEN cDNA E430026A01 gene	HTC
GE1449255	2.66	P	3.452	P	2.64	P	3.135	M	2.849	P	2.444	M	Ppp1r13b	NM_011625	Protein phosphatase 1, regulatory (inhibitor) subunit 13B		apoptosis; defense response; regulation of transcription, DNA-dependent	DNA binding; transcription factor activity	nucleus; outer membrane (sensu Gram-negative Bacteria)	Mm.313076
GE1547458	4.064	P	3.44	P	3.216	P	4.464	P	4.828	P	3.36	P		CF894327	LOC433309	EST
GE35494	2.764	P	2.339	P	2.19	P	2.958	P	2.58	P	2.714	P	Gpx5	NM_010343	Glutathione peroxidase 5		response to oxidative stress	glutathione peroxidase activity; oxidoreductase activity	extracellular space	Mm.1332
GE41615	4.737	P	3.988	P	3.556	P	3.08	P	4.521	P	4.166	P	Gsr	NM_010344	Glutathione reductase 1		electron transport; glutathione metabolism	disulfide oxidoreductase activity; glutathione-disulfide reductase activity; metal ion binding	cytoplasm; extracellular space; mitochondrion	Mm.283573
GE35669	30.16	P	23.87	P	20.53	P	30.58	P	26.61	P	24.74	P	Large	NM_010687	RIKEN cDNA B930093H17 gene		carbohydrate biosynthesis	transferase activity; transferase activity, transferring glycosyl groups; transferase activity, transferring hexosyl groups	Golgi apparatus; integral to membrane	Mm.324371
GE1451798	0.253	A	0.23	A	0.38	A	0.518	A	0.628	A	0.0509	A		AV065196	AV065196 Mus musculus small intestine C57BL/6J adult Mus musculus cDNA clone 2010013O22, mRNA sequence.	EST
GE1457340	0.556	A	0.432	A	0.255	A	0.446	A	0.369	A	0.139	A	Zadh1	BE850040	Zinc binding alcohol dehydrogenase, domain containing 1	EST
GE1389565	33.9	P	33.23	P	26.95	P	38.48	P	31.97	P	34.68	P	Srgap2	NM_153070	SLIT-ROBO Rho GTPase activating protein 2		biological_process unknown	GTPase activator activity; protein binding	cellular_component unknown
GE1481833	0.499	A	0.106	A	0.217	A	0.261	A	0.01*	A	0.161	A		BE635234	Gene model 150, (NCBI)	EST
GE1506816	0.379	A	0.423	A	0.492	A	1.373	P	0.995	A	0.988	P		AK038959	Gene model 1132, (NCBI)	HTC; CAP trapper
GE1524369	0.683	A	0.138	A	0.775	A	0.545	A	0.206	A	0.405	A	Hbq1	NM_175000	Hemoglobin, theta 1		oxygen transport	oxygen transporter activity		Mm.338482
GE1398099	0.0519	A	0.293	A	0.266	A	0.833	A	0.477	A	0.399	A		BF141610	Transcribed locus, highly similar to NP_034982.1 myelin basic protein expression factor 2, repressor [Mus musculus]	EST
GE36476	1.305	P	1.428	P	0.839	A	5.646	P	4.548	P	3.332	P	Krt1-12	NM_010661	Keratin complex 1, acidic, gene 12		cytoskeleton organization and biogenesis	structural constituent of cytoskeleton; structural molecule activity	intermediate filament	Mm.342959
GE1462791	0.317	A	0.376	A	0.53	A	0.347	A	0.34	A	0.309	A	Scap2	BM238845	Src family associated phosphoprotein 2	EST
GE35493	1.448	P	1.515	P	0.395	A	0.721	A	0.719	A	0.828	A	Gpr50	NM_010340	G-protein-coupled receptor 50		G-protein coupled receptor protein signaling pathway; proteolysis and peptidolysis	G-protein coupled receptor activity; melatonin receptor activity; neuropeptide Y receptor activity; rhodopsin-like receptor activity; trypsin activity	integral to membrane; integral to plasma membrane	Mm.33336
GE1439474	0.497	A	0.836	A	0.791	A	0.389	A	0.943	A	0.549	A		CK787665	Transcribed locus	EST
GE36461	1.08	P	0.465	A	0.711	A	0.505	A	0.784	A	0.617	A	Gpr66	NM_010341	G protein-coupled receptor 66		G-protein coupled receptor protein signaling pathway	G-protein coupled receptor activity; neuromedin U receptor activity; rhodopsin-like receptor activity	integral to membrane; integral to plasma membrane	Mm.356698
GE35663	0.665	A	0.225	A	0.638	A	0.394	A	0.482	A	0.603	A	Krt1-18	NM_010664	Keratin complex 1, acidic, gene 18		cytoskeleton organization and biogenesis	structural constituent of cytoskeleton; structural molecule activity	intermediate filament; mitochondrion	Mm.22479
GE1407784	0.807	A	0.274	A	0.449	A	0.729	A	0.601	A	0.434	A	Bcl9	AK033252	B-cell CLL/lymphoma 9	HTC; CAP trapper	Wnt receptor signaling pathway		nucleus
GE1397293	1.94	P	1.808	P	1.967	P	2.215	P	2.546	P	1.573	P	Sec31l1	AK089503	SEC31-like 1 (S. cerevisiae)	HTC; CAP trapper
GE1429867	0.109	A	0.362	A	1.827	P	0.211	A	0.01*	A	0.179	A	Top2a	U01919	Topoisomerase (DNA) II alpha		DNA metabolism; DNA topological change; chromosome condensation; chromosome segregation; embryonic cleavage	ATP binding; DNA binding; DNA topoisomerase (ATP-hydrolyzing) activity; DNA topoisomerase activity	condensed chromosome; nucleolus; nucleus	Mm.4237
GE1507041	1.441	P	1.027	A	1.689	P	2.151	P	2.262	P	1.293	P	B830009D23Rik	CF912547	RIKEN cDNA B830009D23 gene	EST
GE1460295	1.92	P	0.602	A	0.465	A	1.377	P	0.722	A	0.776	A	Dnajc1	AK027959	RIKEN cDNA D230036H06 gene	HTC; CAP trapper
GE33887	1.011	A	1.358	P	1.138	P	1.495	P	1.814	P	1.216	P	Vegfc	NM_009506	Vascular endothelial growth factor C		angiogenesis; cell growth and/or maintenance; cell proliferation; morphogenesis of embryonic epithelium; organogenesis; regulation of cell cycle	growth factor activity	extracellular space; membrane	Mm.1402
GE1547441	0.247	A	0.272	A	0.315	A	0.486	A	0.534	A	0.379	A		BG795398	Similar to 40S ribosomal protein S25	EST
GE1573467	4.503	P	2.046	P	1.815	P	3.134	P	0.893	A	2.556	P	Hapln3	NM_178255	Hyaluronan and proteoglycan link protein 3		cell adhesion	hyaluronic acid binding	extracellular matrix (sensu Metazoa); extracellular space	Mm.178759
GE1393893	0.219	A	0.39	A	0.641	A	0.433	A	0.663	A	0.101	A	Mbnl3	AI608135	Muscleblind-like 3 (Drosophila)	EST
GE36446	0.627	A	1.552	P	1.253	P	0.698	A	1.174	P	1.539	P	Syngr2	NM_009304	Synaptogyrin 2		GO:6605(protein targeting)		integral to membrane	Mm.273958
GE33898	0.434	A	0.872	A	0.01*	A	0.56	A	0.398	A	0.441	A	Wnt11	NM_009519	Wingless-related MMTV integration site 11		Wnt receptor signaling pathway; cell-cell signaling; development; frizzled-2 signaling pathway; organogenesis; signal transduction	receptor binding; signal transducer activity	extracellular; extracellular space	Mm.22182
GE1483924	0.52	A	0.274	A	0.293	A	0.16	A	0.681	A	0.537	A		CB527842	UI-M-FY0-cfk-m-16-0-UI.r1 NIH_BMAP_FY0 Mus musculus cDNA clone IMAGE:6850841 5', mRNA sequence.	EST
GE1458862	0.6	A	0.711	A	0.799	A	1.377	P	0.994	A	1.126	P	Camsap1	AK042399	Calmodulin regulated spectrin-associated protein 1	HTC; CAP trapper
GE33743	2.703	P	2.597	P	2.234	P	3.46	P	2.39	P	2.212	P	Sts	NM_009293	Steroid sulfatase		metabolism; pregnancy; steroid metabolism	calcium ion binding; hydrolase activity; steryl-sulfatase activity; sulfuric ester hydrolase activity	extracellular space; integral to membrane; microsome	Mm.5129
GE1402859	0.678	A	0.252	A	0.393	A	0.935	A	1.154	P	0.809	A	Arid5b	AK037075	AT rich interactive domain 5B (Mrf1 like)	HTC; CAP trapper
GE1501466	1.297	P	2.407	P	1.057	P	1.624	P	1.936	P	2.332	P	Qscn6	BB245337	Quiescin Q6	EST
GE37979	21.03	P	12.43	P	6.247	P	9.849	P	5.828	P	13.47	P	Prps1	NM_021463	Phosphoribosyl pyrophosphate synthetase 1		neurogenesis; nucleoside metabolism; nucleotide biosynthesis; purine base metabolism; ribonucleoside monophosphate biosynthesis	kinase activity; lipoate-protein ligase B activity; magnesium ion binding; ribose-phosphate diphosphokinase activity; transferase activity		Mm.287178
GE38185	10.03	P	6.903	P	3.623	P	11.4	P	3.58	M	7.399	P	Ctsz	NM_022325	Cathepsin Z		GO:6508(proteolysis)	GO:4197(cysteine-type endopeptidase activity); GO:8234(cysteine-type peptidase activity); GO:16787(hydrolase activity); GO:8233(peptidase activity)	extracellular space	Mm.156919
GE41466	0.299	A	0.795	A	0.358	A	0.486	A	0.42	A	0.61	A	Cdh23	NM_023370	Cadherin 23 (otocadherin)		calcium-dependent cell-cell adhesion; homophilic cell adhesion; perception of sound; phosphoenolpyruvate-dependent sugar phosphotransferase system	calcium ion binding; protein binding; sugar porter activity	cilium; extracellular space; integral to membrane	Mm.386775
GE1567982	0.227	A	0.464	A	0.425	A	0.0119	A	0.387	A	0.137	A		BY736776	Gene model 1061, (NCBI)	EST
GE1506752	0.358	A	0.181	A	0.346	A	1.053	P	0.172	A	0.558	A		CF174267	Similar to RIKEN cDNA 4933425F06	EST
GE37562	0.499	A	0.701	A	0.866	A	2.036	P	0.905	A	1.444	P	Nme4	NM_019731	Expressed in non-metastatic cells 4, protein		CTP biosynthesis; GTP biosynthesis; UTP biosynthesis	ATP binding; kinase activity; nucleoside-diphosphate kinase activity; transferase activity	extracellular space; mitochondrion	Mm.41787
GE1534677	0.435	A	0.233	A	0.758	A	0.138	A	0.331	A	0.618	A		BY720120	Transcribed locus	EST
GE37347	0.341	A	0.559	A	0.513	A	0.32	A	0.309	A	0.512	A	Astn2	NM_019514	Astrotactin 2		biological_process unknown	molecular_function unknown	cellular_component unknown
GE1488842	0.519	A	1.361	P	0.467	A	1.229	P	0.683	A	1.114	P	Siat7c	AK085642	Sialyltransferase 7 ((alpha-N-acetylneuraminyl 2,3-betagalactosyl-1,3)-N-acetyl galactosaminide alpha-2,6-sialyltransferase) C	HTC; CAP trapper
GE1504507	0.665	A	0.303	A	0.671	A	0.716	A	0.258	A	0.106	A	Odz4	AK078539	Odd Oz/ten-m homolog 4 (Drosophila)	HTC; CAP trapper
GE1446359	4.08	P	2.624	P	1.586	P	6.844	P	1.455	P	2.918	P		AV302620	Transcribed locus	EST
GE37294	0.829		1.217	P	0.527	A	1.243	P	0.432	A	1.604	P	Dclre1a	NM_018831	DNA cross-link repair 1A, PSO2 homolog (S. cerevisiae)		nucleotide-excision repair		nucleus	Mm.2805
GE1466525	0.635	A	0.192	A	0.367	A	0.37	A	0.394	A	0.697	A		BU939046	Gene model 1625, (NCBI)	EST
GE37326	4.613	P	3.793	P	1.927	P	5.691	P	2.517	P	3.821	P	Gas8	NM_018855	RIKEN cDNA 1700040B14 gene		sperm motility	molecular_function unknown	cytoskeleton; flagellum; flagellum (sensu Eukaryota)	Mm.117265
GE37367	7.937	P	6.564	P	3.005	P	5.294	P	3.561	P	6.687	P	Dscr2	NM_019537	Down syndrome critical region homolog 2 (human)				integral to plasma membrane; membrane fraction	Mm.328727
GE1500792	1.421	P	1.423	P	0.694	A	3.479	M	0.664	A	1.792	P	C530030I18Rik	C85577	RIKEN cDNA C530030I18 gene	EST
GE1498041	0.617	A	0.676	A	0.257	A	0.611	A	0.574	A	0.0657	A	2610035F20Rik	AK042842	RIKEN cDNA 2610035F20 gene	HTC; CAP trapper
GE37238	0.342	A	0.515	A	1.158	P	1.597	P	0.501	A	1.101	P	Crlf1	NM_018827	Cytokine receptor-like factor 1			receptor activity	extracellular space	Mm.358583
GE37975	0.662	A	0.629	A	0.5	A	1.568	P	0.151	A	1.39	P	Fzd3	NM_021458	RIKEN cDNA D130009B15 gene		G-protein coupled receptor protein signaling pathway; Wnt receptor signaling pathway; cell surface receptor linked signal transduction; development	G-protein coupled receptor activity; non-G-protein coupled 7TM receptor activity; transmembrane receptor activity	extracellular space; integral to membrane	Mm.243722
GE37499	25.01	P	16.72	P	8.669	P	34.19	P	13.18	P	20.72	P	Tusc2	NM_019742	Tumor suppressor candidate 2		biological_process unknown	molecular_function unknown	cellular_component unknown	Mm.21739
GE1547905	6.246	P	4.697	P	2.167	P	8.061	P	3.284	P	5.402	P	Gpr119	NM_181751	G-protein coupled receptor 119		G-protein coupled receptor protein signaling pathway	G-protein coupled receptor activity	integral to membrane	Mm.269129
GE38146	10.44	P	7.683	P	7.271	P	9.735	P	7.631	P	7.701	P	Cbfb	NM_022309	Core binding factor beta		lymphocyte differentiation; myeloid blood cell differentiation; ossification; positive regulation of transcription from Pol II promoter	protein binding; transcription coactivator activity	nucleus	Mm.2018
GE40427	2.324	P	2.296	P	1.985	P	3.901	P	2.244	P	2.213	P	Mrpl46	NM_023331	Mitochondrial ribosomal protein L46			structural constituent of ribosome	GO:5739(mitochondrion); GO:30529(ribonucleoprotein complex)	Mm.193181
GE37312	0.84	A	0.869	A	1.161	P	1.286	P	0.639	A	1.117	P	Rplp1	NM_018853	Ribosomal protein, large, P1		protein biosynthesis; translational elongation	structural constituent of ribosome	intracellular; ribosome	Mm.3158
GE37569	2.202	P	2.176	P	2.803	M	4.333	P	1.531	P	2.779	P	Nupr1	NM_019738	Nuclear protein 1				nucleus	Mm.18742
GE1410364	0.37	A	0.336	A	0.359	A	0.0135	A	0.391	A	0.296	A	Igsf4d	BE954290	Immunoglobulin superfamily, member 4	EST
GE1458713	3.814	P	4.27	P	3.75	P	6.406	P	4.023	P	5.806	P	Phf12	NM_174852	PHD finger protein 12		GO:6355(regulation of transcription, DNA-dependent); GO:6350(transcription)	GO:46872(metal ion binding); GO:5515(protein binding); GO:8270(zinc ion binding)	GO:5634(nucleus)	Mm.274329
GE1419147	0.827	A	0.829	A	0.916	A	1.081	P	0.13	A	0.532	A		AK128979	Transcribed locus, highly similar to XP_213338.2 similar to zinc finger, MYND domain containing 15 [Rattus norvegicus]	oligo capping; fis (full insert sequence)
GE1397206	0.372	A	0.772	A	0.352	A	1.462	P	0.463	A	0.239	A	Mfhas1	AK046340	Malignant fibrous histiocytoma amplified sequence 1	HTC; CAP trapper
GE1543570	0.327	A	0.293	A	0.184	A	0.203	A	0.203	A	0.662	A	LOC381286	NM_201363	Serine (or cysteine) proteinase inhibitor, clade B, member 3c					Mm.321780
GE37585	2.448	P	3.005	M	2.334	P	4.12	P	2.499	P	2.493	P	Rassf1	NM_019713	Ras association (RalGDS/AF-6) domain family 1		neuropeptide signaling pathway			Mm.12091
GE37966	11.67	P	13.63	P	10.57	P	17.15	P	9.944	P	16.09	P	Crbn	NM_021449	Cereblon		biological_process unknown	molecular_function unknown	cellular_component unknown
GE38142	4.89	P	3.893	P	3.768	P	4.994	P	4.513	P	5.315	P	Sv2a	NM_022030	Synaptic vesicle glycoprotein 2 a		calcium ion homeostasis; neurotransmitter transport; synaptic transmission	transporter activity	integral to membrane; synaptic vesicle	Mm.200365
GE40642	4.679	P	4.185	P	4.447	P	8.708	P	4.006	P	5.951	P	Zfp99	NM_023322	Zinc finger protein 99		regulation of transcription, DNA-dependent	nucleic acid binding; transcription factor activity	intracellular	Mm.26782
GE38148	11.72	P	8.705	P	3.102	P	12.99	P	6.005	P	10.36	P	Clstn2	NM_022319	Calsyntenin 2		cell adhesion; homophilic cell adhesion; phosphoenolpyruvate-dependent sugar phosphotransferase system	calcium ion binding; protein binding; sugar porter activity	extracellular space; integral to membrane; postsynaptic membrane	Mm.192162
GE40429	15.58	P	14.93	P	6.352	P	30.28	P	7.702	P	15.77	P	Brd3	NM_023336	Bromodomain containing 3				nucleus	Mm.28721
GE1429248	3.265	M	3.419	M	1.661	P	5.393	P	1.71	P	2.763	P		CB234590	Transcribed locus	EST
GE37576	4.615	P	4.004	P	4.183	P	4.494	P	4.955	P	4.331	P	C78915	NM_019704	Expressed sequence C78915				extracellular space; integral to membrane	Mm.260153
GE1577669	3.479	P	3.51	P	3.899	P	3.915	M	3.928	P	3.675	P		CA463236	Gene model 836, (NCBI)	EST
GE40424	3.959	P	4.624	P	4.065	P	5.074	P	4.689	P	4.459	P	Nde1	NM_023317	Nuclear distribution gene E homolog 1 (A nidulans)		microtubule nucleation	microtubule binding	centrosome	Mm.24105
GE1542927	0.405	A	0.384	A	0.143	A	0.681	A	0.314	A	0.294	A	Es1	BC028907	Esterase 1	MGC		carboxylesterase activity; catalytic activity; hydrolase activity; serine esterase activity	endoplasmic reticulum; extracellular space	Mm.88078
GE37278	1.904	P	1.684	P	1.138	P	1.727	P	1.695	P	1.757	P	Pias3	NM_018812	Protein inhibitor of activated STAT 3		GO:16925(protein sumoylation); GO:6355(regulation of transcription, DNA-dependent); GO:6350(transcription); GO:6512(ubiquitin cycle)	DNA binding; zinc ion binding	nucleus
GE37432	0.854	A	0.338	A	0.402	A	0.832	A	0.698	A	0.549	A	Tbx21	NM_019507	T-box 21		development; positive regulation of isotype switching to IgG isotypes; regulation of immune response; regulation of transcription, DNA-dependent	DNA binding; transcription factor activity	nucleus	Mm.94519
GE1556333	4.398	P	4.176	P	3.379	P	4.902	P	3.999	P	3.726	P	Wwox	NM_019573	WW domain-containing oxidoreductase		induction of apoptosis; metabolism	GO:16491(oxidoreductase activity)	mitochondrion; nucleus	Mm.222224
GE1466258	0.686	A	1.364	P	0.962	P	0.95	A	0.661	A	1.113	P		AK089912	Mus musculus activated spleen cDNA, RIKEN full-length enriched library, clone:F830049I19 product:unclassifiable, full insert sequence.	HTC; CAP trapper
GE37440	0.673	A	0.6	A	0.329	A	0.667	A	0.926	A	0.961	P		NM_019509
GE37525	3.187	P	4.068	P	3.308	P	6.353	P	3.957	P	3.756	P	Cyb561d2	NM_019720	Cytochrome b-561 domain containing 2		biological_process unknown	molecular_function unknown	extracellular space; integral to membrane	Mm.24833
GE1569764	0.336	A	0.525	A	0.316	A	0.519	A	0.183	A	0.339	A	4930426L09Rik	AK015207	RIKEN cDNA 4930426L09 gene	HTC; CAP trapper
GE1464048	0.107	A	0.492	A	0.452	A	0.462	A	0.01*	A	0.0608	A		BB025083	BB025083 RIKEN full-length enriched, adult male pituitary gland Mus musculus cDNA clone 5330426C14 3', mRNA sequence.	EST
GE37433	9.487	P	12.43	P	13.5	P	15.28	P	11.55	P	11.5	P	Fxc1	NM_019502	Fractured callus expressed transcript 1		protein targeting; protein transport; protein-mitochondrial targeting	protein translocase activity	inner membrane; mitochondrial inner membrane; mitochondrion	Mm.220330
GE37967	11.65	P	9.24	P	8.733	P	8.815	P	10.26	P	9.44	P	Statip1	NM_021448	Signal transducer and activator of transcription interacting protein 1		GO:46425(regulation of JAK-STAT cascade)	GO:5515(protein binding); GO:19901(protein kinase binding)	GO:8023(transcription elongation factor complex)	Mm.25298
GE1575459	0.43	A	0.423	A	0.532	A	0.59	A	0.3	A	0.462	A	9430029E18Rik	AK034727	RIKEN cDNA 9430029E18 gene	HTC; CAP trapper
GE1551400	0.298	A	0.164	A	0.149	A	0.257	A	0.414	A	0.48	A	AI256734	CB590089	Expressed sequence AI256734	EST
GE1524512	17.96	P	14.33	P	12.53	P	27.47	P	15.34	P	14.42	P	AI852580	AI841310	Gene model 262, (NCBI)	EST
GE1536517	0.188	A	0.01*	A	0.211	A	0.163	A	0.419	A	0.608	A	1700092C17Rik	NM_183102	RIKEN cDNA 1700092C17 gene			structural molecule activity		Mm.250828
GE37962	0.169	A	0.522	A	0.332	A	0.727	A	0.356	A	0.617	A	Ccl8	NM_021443	Chemokine (C-C motif) ligand 8		chemotaxis; immune response; inflammatory response; signal transduction	chemokine activity; cytokine activity; heparin binding	extracellular; extracellular space	Mm.42029
GE1564224	0.371	A	0.23	A	0.272	A	0.384	A	0.01*	A	0.433	A	C130007D14	AL034857	Hypothetical protein C130007D14	EST
GE1469998	0.52	A	0.334	A	0.578	A	0.457	A	0.7	A	0.571	A		AK089668	Mus musculus activated spleen cDNA, RIKEN full-length enriched library, clone:F830008D02 product:unknown EST, full insert sequence.	HTC; CAP trapper
GE40425	11.7	P	8.976	P	7.557	P	15.46	P	11	M	8.765	P	2810052M02Rik	NM_023320	RIKEN cDNA 2810052M02 gene					Mm.29475
GE37969	15.37	P	12.2	P	10.29	P	23.21	P	13.64	P	12.5	P	Kcnmb4	NM_021452	RIKEN cDNA 9430022A07 gene		potassium ion transport	calcium-activated potassium channel activity; ion channel activity	integral to membrane; integral to plasma membrane	Mm.245800
GE37400	0.453	A	0.349	A	0.199	A	0.01*	A	0.409	A	0.416	A	Nmu	NM_019515	Neuromedin		neuropeptide signaling pathway; regulation of smooth muscle contraction		extracellular space	Mm.154879
GE1556695	1.209	A	1.627	P	1.733	P	1.618	P	2.224	P	1.848	P		CODELINK UNIQUE
GE38139	0.0647	A	0.546	A	0.384	A	0.413	A	0.294	A	0.492	A	Aqp9	NM_022026	Aquaporin 9		transport; water transport	transporter activity; water channel activity	integral to membrane; integral to plasma membrane	Mm.335570
GE1415911	0.283	A	0.961	A	0.218	A	0.664	A	0.499	A	1.301	P	Btbd7	AK044873	BTB (POZ) domain containing 7	HTC; CAP trapper
GE1526585	0.434	A	0.01*	A	0.275	A	0.692	A	0.147	A	0.512	A		BU612454	Transcribed locus	EST
GE1418997	79.08	P	91.73	P	78.76	P	86.82	P	74.43	P	69.22	P	Foxg1	NM_008241	RIKEN cDNA 3110039M20 gene		axon midline choice point recognition; brain development; dorsal/ventral pattern formation; negative regulation of neuron differentiation; regulation of mitotic cell cycle; regulation of transcription, DNA-dependent	DNA binding; transcription factor activity	nucleus; transcription factor complex	Mm.4704
GE37958	0.399	A	0.214	A	0.392	A	0.447	A	0.01*	A	0.261	A	Chst11	NM_021439	Expressed sequence AI120166		chondroitin sulfate biosynthesis	sulfotransferase activity	integral to membrane	Mm.339052
GE1575946	2.148	P	1.777	P	1.909	P	1.751	P	2.124	P	1.909	P		BF577735	CDNA clone IMAGE:1328649	EST
GE1411107	0.277	A	1.17	A	0.739	A	0.145	A	0.476	A	0.319	A	Pten	BG971985	Phosphatase and tensin homolog	EST
GE1395518	0.488	A	0.432	A	0.318	A	0.53	A	0.166	A	0.285	A		BE946891	Transcribed locus, highly similar to NP_067485.1 heterogeneous nuclear ribonucleoprotein H1 [Mus musculus]	EST
GE37956	3.556	P	3.783	P	3.673	M	5.056	P	3.971	P	3.247	P	1700123O20Rik	NM_021437	RIKEN cDNA 1700123O20 gene					Mm.197509
GE38136	0.512	A	1.095	A	0.516	A	0.708	A	0.515	A	0.387	A	Niban	NM_022018	Niban protein		biological_process unknown	molecular_function unknown	cellular_component unknown	Mm.157700
GE41824	3.683	P	4.041	P	3.175	P	3.668	P	4.194	P	3.391	P	Ubap1	NM_023305	Ubiquitin-associated protein 1					Mm.289795
GE1457547	0.527	A	0.343	A	0.336	A	0.453	A	0.661	A	0.54	A	Dmd	U15218	Dystrophin, muscular dystrophy		muscle development	actin binding; calcium ion binding; protein binding; structural molecule activity; zinc ion binding	cytoskeleton; insoluble fraction; plasma membrane; synapse	Mm.275608
GE38137	0.626	A	1.694	P	1.335	P	0.924	A	1.676	P	1.309	P	Dusp10	NM_022019	Dual specificity phosphatase 10		JNK cascade; protein amino acid dephosphorylation; response to stress	CTD phosphatase activity; MAP kinase phosphatase activity; hydrolase activity; myosin phosphatase activity; phosphoprotein phosphatase activity; protein phosphatase type 1 activity; protein phosphatase type 2A activity; protein phosphatase type 2C activity; protein serine/threonine phosphatase activity; protein tyrosine/serine/threonine phosphatase activity	cytoplasm; nucleus	Mm.266191
GE40423	11.77	P	13.83	P	10.56	P	14.57	P	12.23	P	10.7	P	2610311I19Rik	NM_023311	RIKEN cDNA 2610311I19 gene		GO:4(biological process unknown)	GO:5554(molecular function unknown)	integral to membrane	Mm.270382
GE133239	0.182	A	0.517	A	0.668	A	0.425	A	0.558	A	0.248	A		AI447998	mr17h07.x1 Soares mouse 3NbMS Mus musculus cDNA clone IMAGE:597757 3', mRNA sequence.	EST
GE1525466	57.75	P	34.12	P	23.89	P	30.11	P	17.22	P	32.78	P	Dbn1	BU704950	Drebrin 1	EST
GE1525053	13.92	P	13.81	P	13.22	P	17.81	P	13.14	P	12.82	P	Paqr9	W71584	RIKEN cDNA C730029A08 gene	EST
GE37280	0.619	A	0.795	A	0.441	A	0.391	A	0.592	A	0.844	A	Ubqln2	NM_018798	Ubiquilin 2		GO:6464(protein modification)		nucleus	Mm.92529
GE37262	0.268	A	0.375	A	0.484	A	0.571	A	0.269	A	0.4	A	AW536289	NM_018805	Heparan sulfate (glucosamine) 3-O-sulfotransferase 3B1		protein amino acid sulfation	heparin-glucosamine 3-O-sulfotransferase activity	integral to membrane; integral to plasma membrane	Mm.274426
GE37379	5.597	P	10.58	P	10.85	P	12.01	P	8.354	P	8.7	P	Fxyd1	NM_019503	FXYD domain-containing ion transport regulator 1		ion transport	ion channel activity	extracellular space; integral to membrane
GE37621	8.241	P	8.953	P	9.035	P	8.91	P	9.157	P	8.982	P	AL033326	NM_019705	Expressed sequence AL033326		protein ubiquitination	ubiquitin-protein ligase activity; zinc ion binding	intracellular; ubiquitin ligase complex	Mm.182145
GE1556820	2.588	P	3.05	P	2.182	P	2.592	P	2.616	P	2.648	P	Gmip	CF621343	Gem-interacting protein	EST
GE1457221	5.288	P	4.598	P	2.771	P	5.733	P	2.2	P	3.985	P	Hist1h2bn	AA166240	Histone 1, H2bn	EST
GE1417619	33.38	P	16.98	P	9.494	P	36.07	P	8.368	P	14.7	P	2310005O14Rik	NM_026452	RIKEN cDNA 2310005O14 gene				mitochondrion	Mm.169234
GE37496	5.437	P	4.414	P	5.101	P	4.84	P	4.97	P	5.628	P	Hbs1l	NM_019702	RIKEN cDNA 4930455C13 gene		protein biosynthesis; translational elongation	GTP binding; translation elongation factor activity		Mm.25527
GE1470893	0.308	A	0.597	A	0.652	A	0.532	A	0.525	A	0.0896	A	Olfr1420	NM_146410	Olfactory receptor 1420		G-protein coupled receptor protein signaling pathway	G-protein coupled receptor activity	integral to membrane	Mm.358933
GE1470317	1.375	P	1.78	P	1.433	P	2.096	P	1.447	P	2.29	P	Tex27	AK081691	Testis expressed gene 27	HTC; CAP trapper
GE1419252	0.491	A	0.665	A	0.205	A	0.607	A	0.504	A	0.548	A	Oog2	NM_198661	Oogenesin 2		biological_process unknown	molecular_function unknown	cellular_component unknown	Mm.332028
GE107769	1.727	P	1.133	P	0.527	A	1.277	P	0.45	A	0.984	P	1700022A22Rik	AK016801	RIKEN cDNA 1700022A22 gene	HTC; CAP trapper
GE37223	0.585	A	0.432	A	0.454	A	0.523	A	0.34	A	0.469	A	Abcc6	NM_018795	ATP-binding cassette, sub-family C (CFTR/MRP), member 6		transport	ATP binding; ATPase activity, coupled to transmembrane movement of substances; nucleotide binding; transporter activity	integral to membrane; integral to plasma membrane	Mm.63514
GE37436	3.356	P	3.917	P	3.157	P	4.314	P	3.731	P	3.198	P	Tprt	NM_019501	Trans-prenyltransferase		biological_process unknown	transferase activity	cellular_component unknown	Mm.249752
GE1387350	0.38	A	0.348	A	0.306	A	0.105	A	0.312	A	0.397	A	4930488P18Rik	AK015651	RIKEN cDNA 4930488P18 gene	HTC; CAP trapper
GE1551368	0.34	A	0.152	A	0.527	A	0.641	A	0.249	A	0.587	A	1700012H19Rik	BY706051	RIKEN cDNA 1700012H19 gene	EST
GE1541215	18.48	P	14.36	P	14.45	P	20.24	P	19.56	P	22.16	P	Lmtk2	BC058653	Lemur tyrosine kinase 2
GE1415550	0.817	A	1.201	P	0.983	P	1.608	P	0.688	A	1.884	P	Cyb561	AW211400	Cytochrome b-561	EST
GE1532934	0.203	A	0.211	A	0.159	A	1.022	P	0.25	A	0.331	A		BG247290	602360189F1 NCI_CGAP_Mam1 Mus musculus cDNA clone IMAGE:4488479 5', mRNA sequence.	EST
GE1455599	0.671	A	0.88	A	0.899	A	1.409	P	0.446	A	1.548	P	9930024M15Rik	AK036574	RIKEN cDNA 9930024M15 gene	HTC; CAP trapper
GE110915	1.497	P	1.53	P	1.319	P	2.274	P	1.193	P	2.249	P	5730466C23Rik	BM934507	RIKEN cDNA 5730466C23 gene	EST
GE1507834	1.106	A	1.534	P	1.151	P	0.836	A	1.575	P	1.48	P	Rpl7a	CF751465	Ribosomal protein L7a	EST
GE1476160	0.144	A	0.35	A	0.134	A	1.132	P	0.129	A	0.118	A	BC030417	BI852147	CDNA sequence BC030417	EST
GE1507466	3.694	P	2.55	P	1.058	P	3.922	M	1.502	P	2.538	P	Jarid1a	AK051876	RIKEN cDNA D230014I24 gene	HTC; CAP trapper
GE1546892	1.263	P	1.244	P	0.151	A	2.497	P	0.424	A	2.47	P	Ski	CA872770	Sloan-Kettering viral oncogene homolog	EST
GE1431147	0.755	A	0.58	A	0.315	A	0.382	A	0.31	A	0.348	A		AK037388	16 days neonate thymus cDNA, RIKEN full-length enriched library, clone:A130013I17 product:unknown EST, full insert sequence	HTC; CAP trapper
GE116713	0.237	A	0.196	A	0.476	A	0.607	A	0.01*	A	0.274	A		AW822530	uq22e03.x1 Ren Stubbs mouse thymus Mus musculus cDNA clone IMAGE:2803228 3', mRNA sequence.	EST
GE121231	0.496	A	0.279	A	0.673	A	0.218	A	0.635	A	0.602	A	C730036E19Rik	AK050309	RIKEN cDNA C730036E19 gene	HTC; CAP trapper
GE1576219	0.944	A	0.435	A	0.686	A	0.663	A	0.403	A	0.511	A		CODELINK UNIQUE
GE1520122	0.01*	A	0.295	A	0.2	A	0.369	A	0.32	A	0.0497	A	9530027K23Rik	NM_176838	RIKEN cDNA 9530027K23 gene			nucleic acid binding		Mm.3107
GE1415047	0.383	A	0.355	A	0.01*	A	0.497	A	0.277	A	0.277	A	Ckt1	CA465801	CKT1 protein	EST
GE107908	0.2	A	0.305	A	0.354	A	0.281	A	0.267	A	0.0195	A		AK029233	0 day neonate head cDNA, RIKEN full-length enriched library, clone:4831433L12 product:unknown EST, full insert sequence	HTC; CAP trapper
GE1406340	3	P	2.523	P	2.789	P	2.438	P	2.234	P	2.66	P		NM_175375
GE121053	0.282	A	0.419	A	0.638	A	0.402	A	0.275	A	0.557	A		AK044259	Adult retina cDNA, RIKEN full-length enriched library, clone:A930004C15 product:unknown EST, full insert sequence	HTC; CAP trapper
GE1450503	1.205	P	1.07	P	0.161	A	2.682	P	0.596	A	0.769	A	9330104G04Rik	AK033866	RIKEN cDNA 9330104G04 gene	HTC; CAP trapper
GE1517660	0.217	A	0.313	A	0.416	A	0.281	A	0.214	A	0.562	A		AV257502	Transcribed locus, highly similar to XP_214496.2 similar to hypothetical protein [Rattus norvegicus]	EST
GE1405725	0.311	A	0.487	A	0.0981	A	0.918	A	0.063	A	0.279	A	4933404M02Rik	BE824921	RIKEN cDNA 4933404M02 gene	EST
GE110975	0.582	A	0.701	A	0.428	A	0.777	A	0.692	A	0.582	A	9330198I05Rik	AK020394	RIKEN cDNA 9330198I05 gene	HTC; CAP trapper
GE106471	0.569	A	0.0625	A	0.242	A	0.22	A	0.246	A	0.451	A	Atf7	AI844114	Activating transcription factor 7	EST
GE114558	0.875	A	0.831	A	0.805	A	1.066	P	0.589	A	0.779	A	BB078305	BB078305	BB078305 RIKEN full-length enriched, adult male diencephalon Mus musculus cDNA clone 9330152J21 3', mRNA sequence.	EST
GE1452018	0.39	A	0.448	A	0.562	A	0.118	A	0.173	A	0.536	A	Cugbp1	CA877841	CUG triplet repeat, RNA binding protein 1	EST
GE1464885	0.591	A	0.346	A	0.304	A	1.342	P	0.224	A	0.572	A		BU515177	Transcribed locus, highly similar to NP_849213.1 expressed sequence AI325464 [Mus musculus]	EST
GE110930	0.688	A	0.551	A	0.353	A	1.417	P	0.677	A	1.032	P		AW146132	um37f02.x1 Sugano mouse embryo mewa Mus musculus cDNA clone IMAGE:2247483 3', mRNA sequence.	EST
GE1408791	0.16	A	0.335	A	0.486	A	0.182	A	0.559	A	0.42	A	AA536749	BM237656	Expressed sequence AA536749	EST
GE103979	1.904	P	2.039	P	1.686	P	1.958	P	1.805	P	2.081	P	Cmya5	NM_023821	Cardiomyopathy associated 5
GE105090	0.141	A	0.62	A	0.411	A	0.278	A	0.662	A	0.159	A	Txndc5	AI428108	Thioredoxin domain containing 5	EST
GE1516083	9.643	P	10.15	P	8.816	P	9.821	P	8.459	P	8.749	P	Rims4	NM_183023	Regulating synaptic membrane exocytosis 4		exocytosis; neurotransmitter transport		synapse	Mm.330760
GE1478901	0.371	A	1.136	P	0.749	A	1.044	P	0.872	A	1.332	P	B230359F08Rik	NM_177626	RIKEN cDNA B230359F08 gene					Mm.246577
GE1512342	0.619	A	0.801	A	1.124	P	1.792	P	0.797	A	1.389	P	Vezf1	AK053814	Vascular endothelial zinc finger 1	HTC; CAP trapper
GE106604	2.326	P	2.452	P	2.486	P	4.064	P	2.316	P	2.838	P	Epb4.1	AI850649	Erythrocyte protein band 4.1	EST
GE109898	0.811	A	0.549	A	0.0178	A	0.773	A	0.556	A	0.215	A	Zcchc8	AK032349	Zinc finger, CCHC domain containing 8	HTC; CAP trapper		nucleic acid binding		Mm.279427
GE1486015	0.372	A	0.797	A	0.0433	A	1.288	P	0.178	A	0.23	A	5830483C08Rik	NM_177331	RIKEN cDNA 5830483C08 gene		DNA repair	DNA binding; exonuclease activity	intracellular	Mm.215295
GE1433505	0.299	A	0.383	A	0.791	A	0.783	A	0.131	A	0.284	A		CF553995	Gene model 795, (NCBI)	EST
GE1425752	0.916	A	0.612	A	1.364	P	1.441	P	1.491	P	1.219	P	Mef2b	AI592512	RIKEN cDNA 2310045N01 gene	EST
GE1421732	3.569	P	3.219	M	3.438	P	4.572	P	4.263	P	3.771	P	Golga7	NM_020585	RIKEN cDNA 4930518F22 gene		Golgi to plasma membrane transport		Golgi membrane	Mm.196269
GE1440687	6.769	P	6.809	P	7.174	P	8.503	P	7.143	P	5.968	P	A630008I04	NM_177849	Hypothetical protein A630008I04					Mm.246778
GE116509	0.446	A	0.531	A	0.355	A	0.305	A	0.102	A	0.562	A	Popdc3	BX526196	Popeye domain containing 3	EST
GE110233	0.322	A	0.375	A	0.578	A	0.362	A	0.01*	A	0.632	A	Rhou	AV361833	Ras homolog gene family, member U	EST
GE1425995	0.215	A	0.463	A	0.303	A	0.296	A	0.163	A	0.426	A	1700034H14Rik	NM_025969	RIKEN cDNA 1700034H14 gene		GO:6605(protein targeting); GO:15031(protein transport); GO:6810(transport)		GO:16021(integral to membrane); GO:16020(membrane); GO:5739(mitochondrion)	Mm.250617
GE1557384	3.327	P	2.98	P	2.821	P	5.684	P	2.796	P	3.225	P	9330132O05Rik	AK020369	RIKEN cDNA 9330132O05 gene	HTC; CAP trapper			GO:16021(integral to membrane)	Mm.41407
GE103313	0.535	A	0.206	A	0.0728	A	0.513	A	0.931	A	0.391	A	1700012B07Rik	AV047573	RIKEN cDNA 1700012B07 gene	EST
GE114514	0.775	A	2.3	P	2.154	P	1.583	P	1.971	P	1.865	P	Col3a1	NM_009930	Procollagen, type III, alpha 1		cell adhesion; phosphate transport	extracellular matrix structural constituent; extracellular matrix structural constituent conferring tensile strength	collagen; cytoplasm; extracellular matrix (sensu Metazoa)	Mm.249555
GE132526	4.653	P	4.509	P	4.751	P	5.492	P	4.28	P	4.697	P	9030416H16Rik	BG147775	RIKEN cDNA 9030416H16 gene	EST
GE1484327	0.329	A	0.463	A	0.0323	A	0.684	A	0.548	A	0.549	A		CF613235	Gene model 935, (NCBI)	EST
GE1463297	18.25	P	16.17	P	15.98	P	19.73	P	17.24	P	16.51	P		CODELINK UNIQUE
GE110799	0.745	A	0.905	A	0.594	A	0.269	A	0.215	A	0.322	A		AW123086	UI-M-BH2.1-apc-d-03-0-UI.s1 NIH_BMAP_M_S3.1 Mus musculus cDNA clone UI-M-BH2.1-apc-d-03-0-UI 3', mRNA sequence.	EST
GE1555259	10.34	P	10.35	P	9.476	P	14.4	P	9.697	P	10	P		AA124578	Transcribed locus, highly similar to XP_343042.1 ribosomal protein S7 [Rattus norvegicus]	EST
GE109447	1.642	P	2.725	P	2.367	P	2.977	P	2.402	P	2.81	P	Nrxn3	AK018287	Neurexin III	HTC; CAP trapper
GE1421247	0.438	A	0.41	A	0.391	A	0.536	A	0.324	A	0.236	A	Elovl6	AK051513	ELOVL family member 6, elongation of long chain fatty acids (yeast)	HTC; CAP trapper
GE1488296	0.565	A	0.365	A	0.648	A	1.213	A	0.216	A	0.0257	A		BX522927	Similar to RIKEN cDNA 6030426L16	EST
GE1472482	2.406	P	1.954	P	1.617	P	2.089	P	1.951	P	1.727	P	Bmf	AK040622	Bcl2 modifying factor	HTC; CAP trapper	apoptosis; regulation of apoptosis	protein binding	actin cytoskeleton; cytoplasm	Mm.210125
GE1410000	1.857	P	1.852	P	1.416	P	2.664	P	1.886	P	1.499	P	B230308N11Rik	AK083707	RIKEN cDNA B230308N11 gene	HTC; CAP trapper
GE1530482	0.231	A	0.553	A	0.884	A	0.723	A	1.326	P	0.529	A	Scx	NM_198885	Scleraxis		development; regulation of transcription, DNA-dependent	DNA binding	nucleus	Mm.322821
GE135258	0.451	A	0.441	A	0.421	A	0.329	A	0.613	A	0.648	A	Hs1bp3	CA877014	HS1 binding protein 3	EST
GE1492891	0.427	A	0.0956	A	0.0867	A	0.335	A	0.01*	A	0.272	A		CODELINK UNIQUE
GE1387445	0.288	A	0.269	A	0.359	A	0.209	A	0.236	A	0.245	A	4930517G15Rik	NM_029061	RIKEN cDNA 4930517G15 gene		GO:4(biological process unknown)	GO:5554(molecular function unknown)	GO:8372(cellular component unknown)	Mm.196017
GE1556928	14.87	P	16.95	P	13.8	P	24.58	P	16.48	P	13.53	P	D11Bwg1392e	BU609576	Adenylate cyclase 1	EST
GE1452924	0.511	A	0.938	A	0.771	A	0.487	A	0.496	A	0.927	A	9530049C15Rik	NM_030139	RIKEN cDNA 9530049C15 gene		regulation of transcription, DNA-dependent	transcription factor activity	GO:5634(nucleus)	Mm.207345
GE1531325	0.692	A	0.221	A	0.785	A	0.508	A	0.0878	A	1.001	P	D930015E06Rik	AK028803	RIKEN cDNA D930015E06 gene	HTC; CAP trapper				Mm.28838
GE103693	0.372	A	0.27	A	0.0618	A	0.427	A	0.0746	A	0.386	A	2210409D07Rik	AK008868	RIKEN cDNA 2210409D07 gene	HTC; CAP trapper
GE1479871	0.158	A	0.141	A	0.447	A	0.902	A	0.612	A	0.3	A		M17167	Similar to immunoglobulin heavy chain	J-region; V-region; immunoglobulin heavy chain; immunoglobulin mu-chain
GE1478784	7.815	P	7.927	P	6.492	P	8.023	P	8.613	P	7.279	P	2010005O13Rik	BC051069	RIKEN cDNA 2010005O13 gene
GE1552640	2.783	P	3.706	P	3.268	P	4.466	P	3.235	P	3.002	P		BQ178261	UI-M-ER0-bwq-j-17-0-UI.r1 NIH_BMAP_ER0 Mus musculus cDNA clone IMAGE:5700592 5', mRNA sequence.	EST
GE112020	1.397	P	1.915	P	0.434	A	2.379	P	1.387	P	1.95	P		AW550321	Hypothetical LOC245350	EST
GE124039	5.234	P	3.955	P	2.228	P	5.241	P	1.775	P	4.785	P	Wdr17	NM_028220	WD repeat domain 17					Mm.95281
GE1389162	0.789	A	0.344	A	1.029	A	1.213	P	1.305	P	1.038	P		AI608019	Transcribed locus	EST
GE130498	0.553	A	0.258	A	0.178	A	0.232	A	0.256	A	0.248	A	2310005N03Rik	BF465998	RIKEN cDNA 2310005N03 gene	EST
GE1391464	2.026	P	2.031	P	1.849	P	2.286	P	1.916	P	1.982	P	983010200000	NM_177787	Hypothetical protein 9830102E05					Mm.269823
GE1513784	0.604	A	0.406	A	0.0343	A	0.502	A	0.439	A	0.412	A	A230103O09Rik	BE648076	RIKEN cDNA A230103O09 gene	EST
GE1536369	0.344	A	0.01*	A	0.0316	A	0.608	A	0.073	A	0.15	A	Acp1	NM_021330	Acid phosphatase 1, soluble		protein amino acid dephosphorylation	acid phosphatase activity; hydrolase activity; non-membrane spanning protein tyrosine phosphatase activity; phosphoprotein phosphatase activity; prenylated protein tyrosine phosphatase activity		Mm.359831
GE1510403	0.752	A	0.384	A	0.735	A	2.516	P	0.34	A	0.715	A	Csnk1g3	BM215803	Casein kinase 1, gamma 3	EST
GE1440063	0.995	A	0.854	A	0.355	A	2.689	P	0.433	A	0.962	A	Mrg1	BG080970	Myeloid ecotropic viral integration site-related gene 1	EST
GE114299	1.822	P	1.301	P	1.672	P	1.958	P	1.008	A	1.234	P	Zfp295	NM_175428	Zinc finger protein 295			protein binding	GO:5634(nucleus)	Mm.156743
GE1442238	0.802	A	0.979	A	1.205	P	0.323	A	1.009	A	0.4	A		CODELINK UNIQUE
GE1464633	0.561	A	0.621	A	0.613	A	0.776	A	0.983	A	0.518	A		AV265243	Transcribed locus	EST
GE124297	0.443	A	0.416	A	0.01*	A	2.478	P	0.358	A	0.392	A	Mbd3l1	NM_028557	Methyl-CpG binding domain protein 3-like 1		negative regulation of transcription from Pol II promoter; regulation of transcription, DNA-dependent	NOT methyl-CpG binding	nucleus	Mm.160088
GE115420	4.656	P	5.252	P	4.806	P	5.906	P	5.189	P	4.397	P	4921524P20Rik	NM_026641	RIKEN cDNA 4921524P20 gene					Mm.260376
GE1528028	0.563	A	0.335	A	0.445	A	0.491	A	0.184	A	0.143	A	2900008C10Rik	BE985592	RIKEN cDNA 2900008C10 gene	EST
GE129831	0.726	A	0.452	A	0.416	A	0.626	A	0.493	A	0.301	A	Gabarapl1	BE980270	Gamma-aminobutyric acid (GABA(A)) receptor-associated protein-like 1	EST
GE1550319	0.365	A	0.931	A	0.223	A	0.484	A	0.0823	A	0.0671	A	Olfr701	NM_028910	Olfactory receptor 701		G-protein coupled receptor protein signaling pathway	G-protein coupled receptor activity; olfactory receptor activity	integral to membrane	Mm.159186
GE109738	0.964	A	1.021	A	0.594	A	1.072	P	0.586	A	0.246	A	Camk2d	AV337193	Calcium/calmodulin-dependent protein kinase II, delta	EST
GE134396	8.019	P	8.732	P	8.754	P	10.55	P	9.105	P	8.378	P		BY758002	Transcribed locus, moderately similar to XP_342381.1 similar to Endoplasmic reticulum mannosyl-oligosaccharide 1,2-alpha-mannosidase (ER alpha-1,2-mannosidase) (Mannosidase alpha class 1B member 1) (Man9GlcNAc2-specific processing alpha-mannosidase) [Rattus norvegicus]	EST
GE1511194	0.235	A	0.118	A	0.364	A	0.676	A	0.198	A	0.626	A		CB951443	AGENCOURT_13442395 NIH_MGC_177 Mus musculus cDNA clone IMAGE:30316375 5', mRNA sequence.	EST
GE1500426	0.53	A	0.682	A	0.0476	A	0.411	A	0.365	A	0.108	A	2900024C23Rik	AK036773	RIKEN cDNA 2900024C23 gene	HTC; CAP trapper
GE116665	2.319	P	2.431	P	2.25	P	2.655	P	2.428	P	1.957	P	2700083B06Rik	AK076421	RIKEN cDNA 2700083B06 gene	HTC; CAP trapper		exonuclease activity	GO:5634(nucleus)	Mm.34109
GE1465904	0.54	A	0.306	A	0.299	A	0.125	A	0.222	A	0.366	A		AI647400	Similar to serine/threonine kinase	EST
GE122755	1.156	P	0.537	A	0.402	A	0.919	A	0.264	A	0.673	A	1110017I16Rik	NM_026754	RIKEN cDNA 1110017I16 gene					Mm.27791
GE1446412	0.402	A	0.397	A	0.257	A	0.365	A	0.289	A	0.477	A		BE943529	Similar to corneodesmosin precursor; S protein; differentiated keratinocyte S protein precursor	EST
GE122745	5.902	P	6.35	P	5.611	P	12.15	P	5.228	P	8.038	P	Mrpl53	NM_026744	Mitochondrial ribosomal protein L53			structural constituent of ribosome		Mm.333183
GE1406674	0.272	A	0.261	A	0.422	A	0.155	A	0.618	A	0.479	A		AA879690	Similar to RIKEN cDNA 1700029I01	EST
GE1505319	17.02	P	12.98	P	6.355	P	25.33	P	8.135	P	13.04	P	C230009H10Rik	NM_177153	RIKEN cDNA C230009H10 gene
GE1396518	0.415	A	0.336	A	0.165	A	0.37	A	0.0296	A	0.0937	A		BG101469	Transcribed locus	EST
GE1467066	1.606	P	0.724	A	0.498	A	2.971	P	0.354	A	1.595	P	1300002A08Rik	AK041420	RIKEN cDNA 1300002A08 gene	HTC; CAP trapper
GE1439764	4.423	P	5.181	P	3.666	P	5.84	P	4.468	M	3.955	P	AI848149	BU610268	Expressed sequence AI848149	EST
GE123010	6	P	5.65	P	4.172	P	9.546	P	6.492	P	7.302	P	Snx6	NM_026998	Sorting nexin 6		intracellular protein transport	protein transporter activity		Mm.28240
GE1430537	0.297	A	0.366	A	0.422	A	0.179	A	0.01*	A	0.638	A		AK086743	Mus musculus 15 days embryo head cDNA, RIKEN full-length enriched library, clone:D930049D01 product:unclassifiable, full insert sequence.	HTC; CAP trapper
GE123023	9.637	P	8.133	P	3.589	P	14.8	P	5.144	P	8.313	P	2610028L19Rik	NM_027002	RIKEN cDNA 2610028L19 gene		transcription	DNA-directed RNA polymerase activity; transferase activity	nucleus
GE1480086	0.0282	A	0.414	A	2.304	P	0.133	A	0.327	A	0.351	A	Krt2-17	X74784	Keratin complex 2, basic, gene 17	cytoplasmic protein; intermediate filament protein; keratin	cytoskeleton organization and biogenesis	structural constituent of cytoskeleton	intermediate filament	Mm.358616
GE122749	2.475	P	2.214	P	2.106	P	2.678	P	1.992	P	2.17	P	1110014D18Rik	NM_026746	RIKEN cDNA 1110014D18 gene					Mm.27762
GE1420223	0.688	A	0.835	A	0.0737	A	0.535	A	0.214	A	0.386	A	Dock1	AK044953	Dedicator of cyto-kinesis 1	HTC; CAP trapper	apoptosis; phagocytosis	protein binding	cytoskeleton; membrane
GE1474761	0.598	A	0.446	A	0.315	A	1.883	P	0.263	A	0.0534	A	AI325107	AA655504	Expressed sequence AI325107	EST
GE122989	0.775	A	0.721	A	0.673	A	0.454	A	0.563	A	0.673	A	Pex11c	NM_026951	Peroxisomal biogenesis factor 11c		GO:16559(peroxisome fission)		GO:16021(integral to membrane); GO:16020(membrane); GO:5778(peroxisomal membrane); GO:5777(peroxisome)	Mm.45279
GE1411074	3.357	P	3.988	P	3.576	P	4.201	P	4.152	P	3.2	P	Btbd12	NM_177472	BTB (POZ) domain containing 12		GO:4(biological process unknown)	GO:5554(molecular function unknown)	GO:8372(cellular component unknown)	Mm.29935
GE1410177	0.537	A	0.631	A	0.46	A	1.501	A	0.0934	A	0.749	A	A930014K01Rik	BY741333	RIKEN cDNA A930014K01 gene	EST
GE1566662	1.606	P	1.934	P	1.683	P	2.764	M	0.858	A	2.548	P	C030019I05Rik	NM_177075	RIKEN cDNA C030019I05 gene				GO:16021(integral to membrane)	Mm.39600
GE1433148	0.765	A	0.622	A	0.474	A	1.426	P	0.842	A	0.965	A		BC042867	Mus musculus, clone IMAGE:5350918, mRNA
GE1509483	0.973	A	0.871	A	0.706	A	1.863	P	0.989	A	0.291	A	AV103077	U76754	Expressed sequence AV103077
GE124022	4.613	P	3.594	P	3.53	P	4.93	P	3.692	P	4.439	P	Plxdc1	NM_028199	Plexin domain containing 1		biological_process unknown	receptor activity	extracellular space; integral to membrane; plasma membrane	Mm.39617
GE1391203	0.224	A	0.58	A	0.224	A	0.629	A	0.562	A	0.263	A	Zfp236	CA751726	Zinc finger protein 236	EST
GE1448681	0.462	A	0.388	A	0.378	A	1.634	P	0.427	A	0.307	A	2310011E23Rik	AI595921	RIKEN cDNA 2310011E23 gene	EST
GE1492295	0.967	A	0.74	A	0.327	A	0.746	A	0.364	A	0.727	A		BY764596	BY764596 RIKEN full-length enriched, B6-derived CD11 +ve dendritic cells Mus musculus cDNA clone F730046J09 3', mRNA sequence.	EST
GE1433526	0.554	A	1.398	P	1.025	A	1.617	P	0.971	A	1.165	P		BY741591	BY741591 RIKEN full-length enriched, adult pancreas islet cells Mus musculus cDNA clone C820007A18 5', mRNA sequence.	EST
GE1404162	1.246	P	0.842	A	0.77	A	1.96	P	1.485	P	1.384	P	9430076C15Rik	NM_177095	RIKEN cDNA 9430076C15 gene
GE124007	2.256	P	2.107	P	2.201	P	2.377	P	2.182	P	2.349	P	Ndufab1	NM_028177	NADH dehydrogenase (ubiquinone) 1, alpha/beta subcomplex, 1		fatty acid biosynthesis	NADH dehydrogenase (ubiquinone) activity; acyl carrier activity; calcium ion binding; cofactor binding; oxidoreductase activity	extracellular space; membrane fraction; mitochondrion; respiratory chain complex I (sensu Eukaryota)	Mm.347976
GE124267	0.501	A	0.332	A	0.404	A	0.335	A	0.583	A	0.356	A	1700049E17Rik	NM_028535	RIKEN cDNA 4930503E14 gene					Mm.57578
GE122732	7.268	P	9.702	P	8.797	P	12.64	P	8.336	P	8.648	P	Mrpl14	NM_026732	Mitochondrial ribosomal protein L14		protein biosynthesis; ribosome biogenesis	structural constituent of ribosome	extracellular space; intracellular; mitochondrial ribosome; mitochondrion; ribonucleoprotein complex	Mm.379158
GE123002	1.871	P	1.835	P	1.495	P	2.686	P	1.527	P	1.963	P	2310014H19Rik	NM_028839	RIKEN cDNA 2310014H19 gene					Mm.143025
GE1511302	0.214	A	0.603	A	0.426	A	0.597	A	0.441	A	0.493	A	Hbxap	AK083336	RIKEN cDNA C920008N22 gene	HTC; CAP trapper
GE1387505	0.758	A	0.25	A	0.509	A	0.572	A	0.764	A	0.261	A	Cri1	BU610167	CREBBP/EP300 inhibitory protein 1	EST
GE1426943	0.317	A	0.01*	A	0.396	A	0.215	A	0.434	A	0.551	A	Hrb	CA976805	HIV-1 Rev binding protein	EST
GE122737	7.631	P	9.696	P	7.438	P	10.99	P	7.965	P	8.945	P	1110007M04Rik	NM_026742	RIKEN cDNA 1110007M04 gene					Mm.204831
GE123006	6.236	P	8.67	P	6.527	P	12.84	P	7.473	P	8.011	P	0710008K08Rik	NM_026995	Expressed sequence AI315376			kinase activity		Mm.64911
GE1386824	0.779	A	0.306	A	0.143	A	0.331	A	0.19	A	0.641	A	Slc24a3	AW551953	DNA segment, Chr 2, ERATO Doi 105, expressed	EST
GE124280	0.688	A	0.593	A	0.757	A	0.772	A	0.657	A	0.997	A	1700055N04Rik	NM_028545	RIKEN cDNA 1700055N04 gene		metabolism	oxidoreductase activity
GE1450980	2.288	P	2.929	P	2.233	P	3.945	P	3.195	P	3.595	M		BB233162	BB233162 RIKEN full-length enriched, 3 days neonate thymus Mus musculus cDNA clone A630042F01 3', mRNA sequence.	EST
GE123016	0.0794	A	0.518	A	0.434	A	0.363	A	0.318	A	0.742	A	2810407K09Rik	NM_026999	RIKEN cDNA 2810407K09 gene			GO:46872(metal ion binding); GO:8270(zinc ion binding)	GO:5634(nucleus)	Mm.20301
GE124292	1.571	P	1.906	P	0.455	A	2.646	M	0.945	A	1.978	P	1700084J12Rik	BY707052	RIKEN cDNA 1700084J12 gene	EST
GE1479385	0.536	A	0.503	A	0.01*	A	1.733	P	0.255	A	0.293	A		BC050222	CDNA clone IMAGE:30027230, partial cds
GE122722	7.809	P	8.427	P	7.423	P	12.75	P	7.831	P	5.564	P	D4Ertd765e	NM_026728	Expressed sequence AI115610					Mm.270783
GE1397657	0.956	P	1.023	P	0.613	A	1.039	P	0.917	A	1.128	P		BY211686	BY211686 RIKEN full-length enriched, activated spleen Mus musculus cDNA clone F830006O10 5', mRNA sequence.	EST
GE1388407	0.478	A	0.01*	A	0.337	A	0.368	A	0.602	A	0.543	A		BY764712	BY764712 RIKEN full-length enriched, activated spleen Mus musculus cDNA clone F830002P15 3', mRNA sequence.	EST
GE1441266	0.313	A	0.26	A	0.655	A	0.211	A	0.164	A	0.232	A		BU937832	Gene model 1558, (NCBI)	EST
GE124013	7.599	P	7.375	P	5.243	P	10.28	P	7.106	P	6.069	P	Oraov1	NM_028184	Oral cancer overexpressed 1					Mm.371647
GE124275	3.935	M	4.123	P	2.61	M	4.159	P	2.968	P	3.098	P	1700052K11Rik	NM_028539	RIKEN cDNA 1700052K11 gene			ATP binding; kinase activity; protein serine/threonine kinase activity; transferase activity		Mm.351426
GE1470559	0.248	A	0.778	A	1.15	P	0.656	A	0.424	A	0.497	A	C330023D02Rik	NM_177030	RIKEN cDNA C330023D02 gene					Mm.358978
GE1502479	0.402	A	0.584	A	0.302	A	0.695	A	0.492	A	0.397	A		CODELINK UNIQUE
GE124020	0.468	A	0.588	A	1.046	P	1.506	P	0.572	A	1.229	P	Brf1	NM_028193	BRF1 homolog, subunit of RNA polymerase III transcription initiation factor IIIB (S. cerevisiae)		biological_process unknown	translation initiation factor activity	cellular_component unknown	Mm.379212
GE124037	0.381	A	0.251	A	0.989	A	0.463	A	0.01*	A	0.4	A	2210409E12Rik	NM_028218	RIKEN cDNA 2210409E12 gene			GO:3735(structural constituent of ribosome)		Mm.288885
GE1397576	0.559	A	0.353	A	0.449	A	0.937	A	0.295	A	0.491	A	Rpp40	NM_145938	Ribonuclease P 40 subunit (human)		tRNA 5'-leader removal	ribonuclease P activity	nucleolar ribonuclease P complex	Mm.35545
GE1418745	0.3	A	0.149	A	0.49	A	0.32	A	0.532	A	0.31	A		BY571643	BY571643 RIKEN full-length enriched, activated spleen Mus musculus cDNA clone F830223O17 3', mRNA sequence.	EST
GE124288	0.0832	A	0.213	A	0.335	A	0.0106	A	0.455	A	0.122	A	1700074P13Rik	NM_028550	RIKEN cDNA 1700074P13 gene			hydrolase activity; peptidase activity; serine-type endopeptidase activity	extracellular space	Mm.333010
GE123994	1.157	P	1.276	P	1.055	P	1.394	P	1.193	P	0.824	A	2810405F18Rik	NM_028142	RIKEN cDNA 2810405F18 gene					Mm.282560
GE1453802	0.173	A	0.01*	A	0.31	A	0.679	A	0.01*	A	0.324	A	Slc9a9	BG063444	Solute carrier family 9 (sodium/hydrogen exchanger), isoform 9	EST
GE1458153	0.575	A	1.086	P	0.336	A	0.711	A	0.484	A	1.284	P	Kif1b	AK051341	Kinesin family member 1B	HTC; CAP trapper
GE124259	8.837	P	9.432	P	9.006	P	11.41	P	8.631	P	7.684	P	1700048E23Rik	NM_028521	RIKEN cDNA 1700048E23 gene			GO:16787(hydrolase activity)		Mm.9621
GE1446717	4.067	P	3.864	P	3.378	P	5.269	P	4.769	P	3.579	P	Gm1012	CK372605	Gene model 1012, (NCBI)	EST
GE1448168	8.138	P	9.994	P	8.839	P	9.903	P	10.49	P	9.254	P	2310067B10Rik	NM_028014	RIKEN cDNA 2310067B10 gene				GO:16021(integral to membrane); GO:16020(membrane)	Mm.23168
GE1419006	23.22	P	26.69	P	21.56	P	24.31	P	24.92	P	22.13	P	Rere	AK122287	RIKEN cDNA E230012J19 gene	FLI_CDNA	chromatin remodeling	protein binding	histone deacetylase complex
GE122995	0.312	A	0.627	A	0.218	A	0.211	A	0.316	A	0.467	A	Cd209b	NM_026972	CD209b antigen		detection of bacteria; detection of yeast; endocytosis; phagocytosis, recognition; positive regulation of phagocytosis; positive regulation of tumor necrosis factor-alpha biosynthesis	mannose binding; polysaccharide binding; receptor activity; sugar binding; zymosan binding	external side of plasma membrane; integral to membrane	Mm.175163
GE1562953	0.0882	A	0.614	A	0.216	A	0.312	A	0.384	A	0.405	A		BG075148	Gene model 520, (NCBI)	EST
GE124265	37.19	P	37.31	P	30.05	P	44.78	P	37.87	P	29.59	P	Smap1	NM_028534	Stromal membrane-associated protein 1		positive regulation of erythrocyte differentiation	molecular_function unknown	cellular_component unknown	Mm.329963
GE1493319	0.471	A	0.373	A	1.558	P	0.568	A	0.828	A	0.549	A	Anxa9	AK018237	Annexin A9	HTC; CAP trapper
GE1496463	37.31	P	41.67	P	36.38	P	49.18	P	34.81	P	33.5	P	Chic1	AK034427	Cysteine-rich hydrophobic domain 1	HTC; CAP trapper	biological_process unknown	molecular_function unknown	cellular_component unknown
GE1394632	0.569	A	0.205	A	1.142	P	0.51	A	0.931	A	0.678	A	Gata6	AK053151	GATA binding protein 6	HTC; CAP trapper	microtubule-based movement; positive regulation of transcription; regulation of transcription, DNA-dependent	DNA binding; protein binding; structural molecule activity; transcription factor activity; transcriptional activator activity; zinc ion binding	microtubule; nucleus	Mm.329287
GE1410001	0.501	A	0.0312	A	0.471	A	0.44	A	0.441	A	0.0383	A		AV174613	AV174613 Mus musculus C57BL/6J 8-day embryo Mus musculus cDNA clone 5730411F22, mRNA sequence.	EST
GE1401099	4.28	P	2.845	P	1.652	P	3.782	M	2.095	P	3.418	P	Tmc7	NM_172476	Transmembrane channel-like gene family 7				integral to membrane	Mm.69380
GE42671	8.265	P	5.759	P	3.077	P	3.918	P	2.806	P	7.072	P	Zfhx1a	NM_011546	Zinc finger homeobox 1a		regulation of transcription, DNA-dependent	DNA binding; nucleic acid binding; transcription factor activity; zinc ion binding	nucleus; transcription factor complex	Mm.3929
GE33427	27.01	P	13.56	P	8.46	P	26.69	P	7.091	P	12.59	P	Ap3d1	NM_007460	Adaptor-related protein complex 3, delta 1 subunit		intracellular protein transport; vesicle-mediated transport		Golgi trans face	Mm.209294
GE1436046	0.184	A	0.722	A	0.57	A	2.081	P	0.0698	A	0.276	A		CODELINK UNIQUE
GE1389738	1.063	P	0.969	A	0.43	A	0.701	A	0.492	A	1.244	P		AU044194	Transcribed locus	EST
GE1439324	1.026	P	1.319	P	1.482	P	1.565	P	1.37	P	1.659	P	Tmc4	NM_181820	Transmembrane channel-like gene family 4				integral to membrane	Mm.360398
GE1399290	61.34	P	81.31	P	65.36	P	95.3	P	65.56	P	58.58	P	2900010J23Rik	NM_175190	RIKEN cDNA 2900010J23 gene					Mm.27344
GE123999	0.438	A	0.444	A	0.428	A	0.0763	A	0.367	A	0.382	A	Ceacam13	NM_028171	CEA-related cell adhesion molecule 13				extracellular space
GE1431066	0.214	A	0.534	A	0.23	A	0.01*	A	0.349	A	0.383	A		BY366853	BY366853 RIKEN full-length enriched, 12 days embryo whole body Mus musculus cDNA clone E970022A20 3', mRNA sequence.	EST
GE1407625	0.604	A	1.27	P	1.005	A	1.192	P	1.287	P	1.417	P		CF745967	UI-M-GV0-clx-b-23-0-UI.r1 NIH_BMAP_GV0 Mus musculus cDNA clone IMAGE:30618574 5', mRNA sequence.	EST
GE122726	12.25	P	14.58	P	12.62	P	16.78	P	12.29	P	11.47	P	Ict1	NM_026729	Immature colon carcinoma transcript 1		GO:6415(translational termination)	GO:3747(translation release factor activity)		Mm.271062
GE42082	3.749	P	2.916	P	1.963	P	5.869	P	1.35	P	2.163	P	Dok4	NM_053246	Docking protein 4		MAPKKK cascade; neurogenesis; transmembrane receptor protein tyrosine kinase signaling pathway	kinase activity; transmembrane receptor protein tyrosine kinase signaling protein activity	cellular_component unknown	Mm.203949
GE42334	1.053	P	2.255	P	0.878	A	1.33	P	0.716	A	1.902	P	1110014F24Rik	NM_172899	RIKEN cDNA 1110014F24 gene				extracellular space
GE122713	3.243	P	3.05	P	2.791	P	3.402	P	3.272	P	2.693	P	0610007A15Rik	NM_026708	RIKEN cDNA 0610007A15 gene					Mm.379449
GE122972	0.72	A	0.431	A	0.565	A	0.825	A	0.701	A	0.82	P	1810011O10Rik	NM_026931	Expressed sequence AW321058					Mm.25775
GE1442049	0.191	A	0.548	A	0.409	A	1.366	P	0.664	A	0.658	A		BB785317	Transcribed locus	EST
GE1441998	0.145	A	0.219	A	0.523	A	0.304	A	0.01*	A	0.406	A	MGC65590	NM_201364	Similar to hypothetical protein FLJ10706					Mm.275723
GE42786	47.96	P	29.19	P	15.85	P	53.17	P	14.57	P	26.09	P	Tagln3	NM_019754	Transgelin 3		central nervous system development; muscle development			Mm.24183
GE1401511	0.658	A	0.787	A	0.801	A	1.246	P	0.47	A	1.409	P		BQ556553	H4040G09-3 NIA Mouse 7.4K cDNA Clone Set Mus musculus cDNA clone H4040G09 3', mRNA sequence.	EST
GE36107	5.07	P	4.262	P	5.054	P	8.433	P	5.832	P	7.592	P	Slc9a3r1	NM_012030	Solute carrier family 9 (sodium/hydrogen exchanger), isoform 3 regulator 1		Wnt receptor signaling pathway; cAMP-mediated signaling; phosphate ion homeostasis	protein binding	apical part of cell; apical plasma membrane	Mm.27842
GE42606	1.468	P	1.441	P	0.257	A	0.517	A	0.478	A	1.241	P	C3ar1	NM_009779	Complement component 3a receptor 1		G-protein coupled receptor protein signaling pathway; chemotaxis; complement activation	C3a anaphylatoxin receptor activity; G-protein coupled receptor activity; rhodopsin-like receptor activity	integral to membrane	Mm.2408
GE1461819	0.626	A	0.434	A	0.328	A	0.493	A	0.655	A	0.393	A		XM_145251	Mm.300603
GE36697	0.7	A	0.411	A	0.506	A	0.662	A	0.541	A	0.508	A	Muc1	NM_013605	Mucin 1, transmembrane			GO:3779(actin binding)	extracellular space; integral to membrane	Mm.16193
GE36824	1.849	P	1.676	P	1.516	P	1.807	P	1.538	P	1.729	P	Zfp53	NM_013843	Zinc finger protein 53		GO:6355(regulation of transcription, DNA-dependent); GO:6350(transcription)	nucleic acid binding; protein binding	GO:5634(nucleus)	Mm.42140
GE42601	7.069	P	6.647	P	6.22	P	9.301	P	5.87	P	5.176	P	Nr2f2	NM_009697	Nuclear receptor subfamily 2, group F, member 2		regulation of transcription, DNA-dependent	DNA binding; ligand-dependent nuclear receptor activity; steroid hormone receptor activity; transcription factor activity	nucleus; transcription factor complex	Mm.158143
GE36705	4.158	P	3.851	P	2.501	P	5.531	P	2.597	P	3.409	P	Ninj1	NM_013610	Ninjurin 1		cell adhesion; tissue regeneration	protein binding	integral to membrane	Mm.18503
GE36702	40.44	P	29.75	P	15.86	P	25.67	P	21.11	P	40.52	P	Ndrg2	NM_013864	N-myc downstream regulated gene 2		cell differentiation			Mm.26722
GE42484	1.684	P	0.716	A	0.61	A	2.075	P	0.27	A	1.187	P	Defcr-rs2	NM_007847	Defensin related cryptdin, related sequence 2		defense response			Mm.358588
GE1420684	0.645	A	0.366	A	0.426	A	0.799	A	1.12	P	0.81	A	Clstn1	AK036293	Calsyntenin 1	HTC; CAP trapper
GE42479	8.598	P	9.849	P	8.216	P	19.52	P	9.502	P	10.71	P	Cox5a	NM_007747	Cytochrome c oxidase, subunit Va		electron transport	cytochrome-c oxidase activity; oxidoreductase activity	inner membrane; mitochondrion; respiratory chain complex IV (sensu Eukaryota)	Mm.273403
GE36186	31.22	P	23.27	P	10.8	P	14.56	P	17.82	M	25.04	P	Tde1	NM_012032	Tumor differentially expressed 1		induction of apoptosis		Golgi apparatus; extracellular space; integral to membrane; plasma membrane	Mm.218473
GE36810	2.221	P	1.799	P	1.429	P	1.96	P	1.612	P	1.813	P	Trpc6	NM_013838	Transient receptor potential cation channel, subfamily C, member 6		calcium ion transport; cation transport; cytosolic calcium ion concentration elevation; regulation of transcription, DNA-dependent	DNA binding; calcium channel activity; cation channel activity; store-operated calcium channel activity; transcription factor activity	integral to membrane; integral to plasma membrane	Mm.325086
GE42663	0.243	A	0.177	A	0.131	A	0.365	A	0.143	A	0.353	A	Ccl11	NM_011330	Small chemokine (C-C motif) ligand 11		chemotaxis; immune response; inflammatory response; signal transduction	chemokine activity; cytokine activity	extracellular; extracellular space	Mm.4686
GE42886	99.23	P	124.7	P	110.4	P	231.2	P	139	P	144.3	P	Cck	NM_031161	Cholecystokinin		GO:7409(axonogenesis); GO:42755(eating behavior); GO:1764(neuron migration)	hormone activity	extracellular; extracellular space	Mm.2619
GE36698	1.428	P	1.827	P	2.062	P	3.729	P	1.681	P	2.955	P	Myh11	NM_013607	Myosin heavy chain 11, smooth muscle		cytoskeleton organization and biogenesis; muscle development; smooth muscle contraction; striated muscle contraction	ATP binding; actin binding; calmodulin binding; motor activity	muscle myosin; striated muscle thick filament	Mm.250705
GE42482	0.286	A	0.506	A	0.634	A	0.863	A	0.388	A	0.476	A	Cyp2f2	NM_007817	Cytochrome P450, family 2, subfamily f, polypeptide 2		electron transport	monooxygenase activity; oxidoreductase activity	endoplasmic reticulum; extracellular space; membrane; microsome	Mm.4515
GE42603	19.73	P	18.96	P	6.17	P	30.03	P	7.988	P	14.72	P	Bag1	NM_009736	Bcl2-associated athanogene 1		apoptosis; neuron differentiation; protein folding; regulation of apoptosis	protein binding; unfolded protein binding	cytosol; nucleus	Mm.688
GE1394229	1.949	P	0.69	A	1.125	P	0.766	A	1.286	P	1.253	P	Ablim1	NM_178688	Actin-binding LIM protein 1		axon guidance	actin binding	actin cytoskeleton	Mm.217161
GE1512207	0.677	A	0.365	A	0.335	A	0.378	A	0.35	A	0.17	A		CK330438	Transcribed locus	EST
GE42780	12.85	P	10.19	P	10.28	P	19.35	P	10.59	P	11.23	P	Bat1a	NM_019693	HLA-B-associated transcript 1A		GO:6397(mRNA processing); GO:398(nuclear mRNA splicing, via spliceosome)	ATP binding; ATP-dependent RNA helicase activity; ATP-dependent helicase activity; ATPase activity; RNA binding; nucleic acid binding	nucleus	Mm.126043
GE33422	1.63	P	0.969	A	1.313	P	1.578	P	1.054	P	1.009	P	Ap1g2	NM_007455	Adaptor protein complex AP-1, gamma 2 subunit		endocytosis; intracellular protein transport; protein complex assembly; vesicle-mediated transport	GO:5488(binding)	Golgi apparatus; Golgi trans face; clathrin coat of trans-Golgi network vesicle; coated pit	Mm.238879
GE36131	1.304	P	1.47	P	0.941	A	1.838	P	1.615	P	1.581	P	Spag1	NM_012031	Sperm associated antigen 1		GO:7338(fertilization (sensu Metazoa))	GO:5525(GTP binding); GO:5488(binding); GO:16787(hydrolase activity); GO:166(nucleotide binding)		Mm.295539
GE36677	0.406	A	0.341	A	0.486	A	0.636	A	0.149	A	0.195	A	Lifr	NM_013584	Leukemia inhibitory factor receptor			hematopoietin/interferon-class (D200-domain) cytokine receptor activity	extracellular space; integral to membrane	Mm.149720
GE36585	8.337	P	8.96	P	8.439	P	11.25	P	10.59	P	7.047	P	Dbnl	NM_013810	Drebrin-like		NOT actin filament bundle formation; NOT actin filament severing; NOT barbed-end actin filament capping; Rac protein signal transduction; endocytosis; immune response	actin binding; protein binding	cell cortex; cytoplasm; cytoskeleton; intracellular; lamellipodium	Mm.256925
GE42587	0.385	A	1.173	A	0.994	A	0.76	A	1.026	A	0.415	A	Tnni3	NM_009406	Troponin I, cardiac		muscle development; regulation of muscle contraction	actin binding; structural constituent of cytoskeleton	muscle fiber; troponin complex	Mm.27674
GE42777	9.105	P	10.15	P	9.205	P	16.1	P	8.761	P	14.1	P	Pias1	NM_019663	Protein inhibitor of activated STAT 1		JAK-STAT cascade	DNA binding; transcription corepressor activity; zinc ion binding	nucleus	Mm.306663
GE34745	0.445	A	0.463	A	0.394	A	0.434	A	0.89	A	0.822	A	Amh; MIS	NM_007445	synonym: MIS; Mullerian inhibiting substance; go_component: extracellular space [goid 0005615] [evidence TAS] [pmid 12466851]; Mus musculus anti-Mullerian hormone (Amh), mRNA.		urogenital system development	transforming growth factor beta receptor binding	extracellular space	Mm.376094
GE42666	25.52	P	31.92	P	35.44	P	59.53	P	27.47	P	32.44	P	Serf2	NM_011354	Small EDRK-rich factor 2					Mm.383283
GE41962	79.22	P	73.65	P	70.99	P	128.5	P	72.19	P	72.22	P	Atp6v0b	NM_033617	ATPase, H+ transporting, V0 subunit B		ATP biosynthesis; ATP hydrolysis coupled proton transport; ATP synthesis coupled proton transport; hydrogen transport; ion transport	ATPase activity; hydrogen ion transporter activity; hydrogen-exporting ATPase activity, phosphorylative mechanism; hydrogen-transporting ATP synthase activity, rotational mechanism; hydrogen-transporting ATPase activity, rotational mechanism; hydrolase activity	endosome; hydrogen-translocating V-type ATPase complex; integral to membrane; proton-transporting two-sector ATPase complex; vacuolar membrane	Mm.207052
GE42340	32.71	P	28.16	P	25.15	P	42.16	P	30.07	P	31.54	P	Trp53inp2	NM_178111	Tumor protein p53 inducible nuclear protein 2				nucleus	Mm.293605
GE42668	2.985	P	3.135	P	1.376	P	2.213	P	1.573	P	2.51	P	Slc10a1	NM_011387	Solute carrier family 10 (sodium/bile acid cotransporter family), member 1		organic anion transport; sodium ion transport	bile acid:sodium symporter activity; carrier activity	integral to membrane; integral to plasma membrane	Mm.341781
GE42783	4.855	P	4.305	P	2.386	P	7.335	P	2.752	P	4.586	P	Mettl3	NM_019721	Methyltransferase-like 3		RNA methylation; mRNA modification; nucleobase, nucleoside, nucleotide and nucleic acid metabolism	RNA binding; mRNA (N6-adenosine)-methyltransferase activity	nucleus	Mm.271759
GE42052	26.05	P	23.32	P	11.62	P	37.11	P	14.44	P	21.72	P	Mcoln1	NM_053177	Mucolipin 1		calcium ion transport; cation transport; endosome transport	cation channel activity	integral to membrane; late endosome; lysosome	Mm.8356
GE42337	18.59	P	13.32	P	5.573	P	34.39	P	11.34	P	13.58	P	Smyd2	NM_026796	SET and MYND domain containing 2		biological_process unknown	molecular_function unknown	cellular_component unknown	Mm.156895
GE1504611	0.415	A	0.542	A	0.157	A	1.275	P	0.312	A	0.285	A		CF104624	Gene model 1323, (NCBI)	EST
GE35332	1.403	P	1.664	P	0.722	A	1.391	P	3.453	P	1.02	P	Eat2	NM_012009	EWS/FLI1 activated transcript 2		intracellular signaling cascade			Mm.57009
GE1441164	0.293	A	0.325	A	0.129	A	0.756	A	0.338	A	0.391	A		AA623619	Similar to hypothetical protein A430060F13	EST
GE42660	4.193	P	4.11	P	4.693	P	2.809	P	4.051	P	3.995	P	Ptprr	NM_011217	Protein tyrosine phosphatase, receptor type, R		protein amino acid dephosphorylation; transmembrane receptor protein tyrosine phosphatase signaling pathway	hydrolase activity; phosphoprotein phosphatase activity; protein tyrosine phosphatase activity; receptor activity	extracellular space; integral to membrane; plasma membrane	Mm.336316
GE37344	2.995	P	3.199	P	2.658	P	4.512	P	3.013	P	2.741	P	425O18-1	NM_019421	Hypothetical protein 425O18-1		biological_process unknown	molecular_function unknown	cellular_component unknown	Mm.11175
GE42882	3.727	P	4.273	P	4.146	P	6.273	P	3.9	P	4.018	P	Hspb8	NM_030704	Heat shock 27kDa protein 8		protein folding; response to unfolded protein	unfolded protein binding		Mm.21549
GE42347	64.22	P	67.54	P	52.14	P	34.79	P	59.49	P	63.59	P	Ppp1cb	NM_172707	Protein phosphatase 1, catalytic subunit, beta isoform		cytokinesis; glycogen metabolism; protein amino acid dephosphorylation	CTD phosphatase activity; hydrolase activity; manganese ion binding; myosin phosphatase activity; phosphoprotein phosphatase activity; protein binding; protein phosphatase type 1 activity; protein phosphatase type 2A activity; protein phosphatase type 2C activity; protein serine/threonine phosphatase activity	protein serine/threonine phosphatase complex	Mm.241931
GE34741	8.013	P	7.589	P	6.727	P	5.475	P	8.994	P	7.564	P	Aldh3a2	NM_007437	Aldehyde dehydrogenase family 3, subfamily A2		metabolism	aldehyde dehydrogenase (NAD) activity; oxidoreductase activity	endoplasmic reticulum; integral to membrane; microsome	Mm.145091
GE36822	13.8	P	15.1	P	11.72	P	22.03	P	14.48	P	13.8	P	Vps45	NM_013841	Vacuolar protein sorting 45 (yeast)		protein transport; vesicle-mediated transport	protein transporter activity	Golgi apparatus; membrane	Mm.263185
GE42596	7.937	P	11.88	P	8.824	P	13.32	P	9.219	P	12.27	P	Zhx1	NM_009572	Zinc fingers and homeoboxes protein 1		regulation of transcription, DNA-dependent	DNA binding; nucleic acid binding; transcription factor activity; zinc ion binding	nucleus; transcription factor complex	Mm.244931
GE42343	1.603	P	2.302	P	1.539	P	4.435	P	2.256	P	2.879	P	Alox5ap	NM_009663	Arachidonate 5-lipoxygenase activating protein		leukotriene biosynthesis; leukotriene metabolism	enzyme activator activity	extracellular space; integral to membrane	Mm.19844
GE33426	10.42	P	7.957	P	3.204	P	4.659	P	5.066	P	8.455	P	Ap2a2	NM_007459	Adaptor protein complex AP-2, alpha 2 subunit		endocytosis; intracellular protein transport; protein complex assembly; vesicle-mediated transport	lipid binding; structural molecule activity	Golgi apparatus; clathrin coat of trans-Golgi network vesicle; coated pit; membrane coat; secretory granule	Mm.253090
GE35371	1.214	P	0.893	A	1.304	P	0.638	A	1.596	P	1.584	P	Exo1	NM_012012	Exonuclease 1		nucleobase, nucleoside, nucleotide and nucleic acid metabolism	5'-3' exonuclease activity; DNA binding	intracellular	Mm.283046
GE42593	148.8	P	134.3	P	112.7	P	218.4	P	135.4	P	114.9	P	Tuba1	NM_011653	Tubulin, alpha 1		microtubule-based movement; microtubule-based process	GTP binding; structural constituent of cytoskeleton; structural molecule activity	microtubule	Mm.88212
GE42662	3.258	P	3.503	P	2.577	P	3.899	P	3.225	P	3.103	P	Dhrs3	NM_011303	Dehydrogenase/reductase (SDR family) member 3		metabolism	oxidoreductase activity	extracellular space; integral to membrane	Mm.14063
GE1418856	1.928	P	2.405	P	1.668	P	2.759	P	2.866	P	2.737	P	C230096C10Rik	NM_146157	RIKEN cDNA C230096C10 gene					Mm.271956
GE1452844	0.664	A	0.634	A	0.902	A	1.229	P	1.353	P	1.123	P		AK037056	Adult female vagina cDNA, RIKEN full-length enriched library, clone:9930104O19 product:unknown EST, full insert sequence	HTC; CAP trapper
GE36434	2.282	P	2.853	M	2.519	P	3.194	P	2.468	P	2.636	P	Rgnef	NM_012026	RIKEN cDNA 4930448O17 gene		intracellular signaling cascade	guanyl-nucleotide exchange factor activity		Mm.252718
GE36688	0.517	A	0.646	A	0.372	A	0.937	A	0.0732	A	1.072	P	Mef2a	NM_013597	RIKEN cDNA A430081F14 gene		regulation of transcription, DNA-dependent	DNA binding; transcription factor activity	nucleus
GE42476	1.068	P	1.905	P	1.574	P	2.839	P	1.669	P	1.656	P	Ckm	NM_007710	Creatine kinase, muscle		phosphocreatine metabolism	creatine kinase activity; transferase activity; transferase activity, transferring phosphorus-containing groups		Mm.2375
GE1476919	0.295	A	0.18	A	0.299	A	0.24	A	0.325	A	0.291	A	BC023969	CB247907	CDNA sequence BC023969	EST
GE1495453	0.699	A	0.231	A	0.409	A	0.939	A	0.313	A	0.502	A	Prdm16	AW743053	PR domain containing 16	EST
GE42467	27.92	P	24.16	P	26.12	P	35.69	P	31.82	P	21.99	P	Cacnb3	NM_007581	Calcium channel, voltage-dependent, beta 3 subunit		calcium ion transport	calcium channel activity; high voltage-gated calcium channel activity; ion channel activity; voltage-gated ion channel activity	voltage-gated calcium channel complex	Mm.3544
GE1542604	5.432	P	4.647	P	3.983	P	1.804	P	7.079	P	4.317	P		BE957136	CDNA clone IMAGE:5696782	EST
GE42473	0.259	A	0.387	A	0.429	A	0.765	A	0.268	A	0.325	A	Cd36	NM_007643	CD36 antigen		cell adhesion; transport	protein binding; receptor activity	integral to membrane; plasma membrane	Mm.18628
GE42885	12.11	P	9.241	P	7.158	P	8.759	P	10.5	P	9.829	P	Pum1	NM_030722	RIKEN cDNA 2810017D21 gene		mRNA metabolism; regulation of protein biosynthesis; regulation of translation	RNA binding		Mm.34701
GE42345	15.1	P	15.32	P	11.82	P	19.93	P	13.6	P	16.37	P	1110067M05Rik	AK042549	RIKEN cDNA 1110067M05 gene	HTC; CAP trapper
GE33417	76.53	P	62.72	P	50	P	122.6	P	69.88	P	61.21	P		NM_181346	Mm.317892
GE1513080	0.408	A	0.494	A	0.195	A	0.881	A	0.505	A	0.382	A		BU522632	AGENCOURT_10153916 NCI_CGAP_Co24 Mus musculus cDNA clone IMAGE:6529162 5', mRNA sequence.	EST
GE42879	2.467	P	2.692	P	2.399	P	2.72	P	2.672	P	2.819	P	Asb11	NM_026853	Ankyrin repeat and SOCS box-containing protein 11		intracellular signaling cascade; regulation of transcription, DNA-dependent	DNA binding; transcription factor activity	cellular_component unknown	Mm.33225
GE1477892	0.314		0.651		0.184		0.528		0.189		0.252			BU698641	Transcribed locus	EST
GE33409	5.694	P	5.24	P	4.212	P	5.863	P	5.618	P	3.837	P	Adssl1	NM_007421	Adenylosuccinate synthetase like 1		purine nucleotide biosynthesis; purine nucleotide metabolism	GTP binding; adenylosuccinate synthase activity; ligase activity; magnesium ion binding; protein binding		Mm.3440
GE42770	0.351	A	0.409	A	0.377	A	0.044	A	0.31	A	0.229	A	Mia	NM_019394	Melanoma inhibitory activity		cell-matrix adhesion; extracellular matrix organization and biogenesis	growth factor activity	extracellular; extracellular space	Mm.347405
GE1551981	0.944	A	0.595	A	0.01*	A	2.579	P	0.268	A	0.85	A		BC052689	Similar to melanoma antigen, family A, 10; melanoma-associated antigen 10; MAGE-10 antigen	MGC
GE42767	2.371	P	2.496	P	2.356	P	2.111	P	2.322	P	2.253	P	Socs6	NM_018821	Suppressor of cytokine signaling 6		NOT cell glucose homeostasis; intracellular signaling cascade; regulation of cell growth; regulation of growth; signal transduction	protein binding		Mm.91920
GE42353	2.335	P	2.393	P	2.388	P	3.605	P	2.193	P	2.032	P	Tax1bp3	NM_029564	Tax1 (human T-cell leukemia virus type I) binding protein 3		GO:8285(negative regulation of cell proliferation)	GO:8013(beta-catenin binding); GO:30528(transcription regulator activity)	GO:5737(cytoplasm); GO:5634(nucleus)	Mm.371656
GE42657	14.05	P	13.34	P	11.6	P	14.32	P	14.93	P	13.7	P	Psme3	NM_011192	Proteaseome (prosome, macropain) 28 subunit, 3			proteasome activator activity	cytosol; proteasome activator complex; proteasome complex (sensu Eukaryota)	Mm.288477
GE42881	0.605	A	0.988	A	0.489	A	0.803	A	1.076	P	0.872	A	Rhoe	NM_028810	Ras homolog gene family, member E		actin filament organization; cell adhesion; small GTPase mediated signal transduction	GTP binding; GTPase activity	Golgi apparatus	Mm.46497
GE42775	2.437	P	2.074	P	1.629	P	2.532	P	2.006	P	1.684	P	Cbln1	NM_019626	Cerebellin 1 precursor protein				extracellular space; membrane; synaptosome	Mm.4880
GE1443101	15.12	P	16.01	P	17.13	P	19.32	P	16.09	P	15.03	P	Scn8a	BB461850	Sodium channel, voltage-gated, type VIII, alpha polypeptide	EST
GE42350	0.417	A	0.668	A	0.688	A	1.015	A	0.598	A	0.597	A	Sftpa1	NM_023134	Surfactant associated protein A1		phosphate transport; regulation of liquid surface tension; respiratory gaseous exchange	sugar binding	cytoplasm; extracellular space	Mm.46062
GE37202	0.753	A	1.031	A	0.627	A	1.525	P	0.585	A	0.272	A	Psmb9	NM_013585	Proteosome (prosome, macropain) subunit, beta type 9 (large multifunctional protease 2)		GO:19882(antigen presentation); GO:30333(antigen processing); GO:6955(immune response); GO:6511(ubiquitin-dependent protein catabolism)	GO:4175(endopeptidase activity); GO:16787(hydrolase activity); GO:8233(peptidase activity); GO:4298(threonine endopeptidase activity)	proteasome complex (sensu Eukaryota)	Mm.374795
GE36766	0.92	A	0.501	A	0.732	A	1.028	P	0.683	A	0.76	A	Sfrp1	NM_013834	Secreted frizzled-related sequence protein 1		development	transmembrane receptor activity	extracellular space; membrane	Mm.281691
GE42590	7.528	P	5.945	P	5.467	P	5.747	P	6.491	P	6.33	P	Tpp2	NM_009418	Tripeptidyl peptidase II		proteolysis and peptidolysis	aminopeptidase activity; hydrolase activity; serine-type endopeptidase activity; subtilase activity; tripeptidyl-peptidase II activity		Mm.234139
GE1464298	2.451	P	1.603	P	1.982	P	2.418	P	2.441	P	2.066	P		BU610937	Transcribed locus	EST
GE1447759	0.567	A	0.505	A	0.198	A	0.153	A	0.353	A	0.494	A		BB024465	Transcribed locus, moderately similar to XP_233500.2 similar to RIKEN cDNA 4930512K19 [Rattus norvegicus]	EST
GE1426170	0.103	A	0.387	A	0.485	A	0.57	A	0.457	A	0.575	A	Fchsd2	BY211234	RIKEN cDNA 6430502G17 gene	EST
GE42464	1.47	P	1.811	P	1.441	P	2.225	P	1.572	P	1.87	P	Bmp4	NM_007554	Bone morphogenetic protein 4		BMP signaling pathway; angiogenesis; cell fate commitment; eye morphogenesis (sensu Mammalia); forebrain development; germ cell development; growth; heart development; histogenesis; mesoderm cell fate determination; metanephros development; skeletal development; ureteric bud development	cytokine activity; growth factor activity; protein binding	extracellular space	Mm.6813
GE42585	0.5	A	1.023	A	0.01*	A	0.901	A	0.556	A	0.36	A	Tgif	NM_009372	RIKEN cDNA C230073G13 gene		regulation of transcription, DNA-dependent	DNA binding; transcription factor activity	nucleus; transcription factor complex	Mm.101034
GE42654	60.72	P	79.53	P	63.49	P	84.52	P	62.4	P	62.65	P	2006-09-04	NM_011129	Septin 4		cell cycle	GTP binding	GO:9434(flagellum (sensu Eukaryota))	Mm.2214
GE33412	0.151	A	0.761	A	0.578	A	0.142	A	0.341	A	0.179	A	Ager	NM_007425	Advanced glycosylation end product-specific receptor		transport	protein binding	extracellular space; integral to membrane	Mm.3383
GE35348	4.908	P	4.947	P	4.994	P	0.79	A	5.56	P	4.494	P	Eif2s3x	NM_012010	Eukaryotic translation initiation factor 2, subunit 3, structural gene X-linked		protein biosynthesis	GTP binding; translation initiation factor activity		Mm.379053
GE1511812	0.505	A	0.483	A	0.439	A	1.349	P	0.394	A	0.414	A	Depdc1b	NM_178683	DEP domain containing 1B		GO:4(biological process unknown)	GO:5554(molecular function unknown)	GO:8372(cellular component unknown)	Mm.32318
GE1467640	28.02	P	18.37	P	8.265	P	48.79	P	9.323	P	16.94	P	4921513D23Rik	AK076566	RIKEN cDNA 4921513D23 gene	HTC; CAP trapper
GE1514512	4.441	P	2.665	P	1.834	P	6.168	P	1.08	P	1.764	P		BF781701	Similar to immunoglobulin light chain	EST
GE129333	0.0892	A	0.615	A	0.308	A	0.195	A	0.0459	A	0.494	A	Vps13c	BE946998	Vacuolar protein sorting 13C (yeast)	EST
GE1472635	0.311	A	0.541	A	0.314	A	0.211	A	0.429	A	0.486	A	Kitl	AI426385	Kit ligand	EST
GE42470	20.79	P	18.45	P	15.7	P	10.07	P	19.99	P	17.1	P	Canx	NM_007597	Calnexin		protein folding	calcium ion binding; calcium ion storage activity; sugar binding; unfolded protein binding	endoplasmic reticulum; extracellular space; integral to membrane	Mm.248827
GE1431218	2.875	P	1.577	P	1.071	P	2.526	P	1.577	P	2.002	P	Arrb1	NM_177231	Arrestin, beta 1		regulation of G-protein coupled receptor protein signaling pathway	protein binding	intracellular
GE36676	0.114	A	0.311	A	0.236	A	0.18	A	0.333	A	0.155	A	Lhcgr	NM_013582	Luteinizing hormone/choriogonadotropin receptor		G-protein coupled receptor protein signaling pathway	G-protein coupled receptor activity; lutropin-choriogonadotropic hormone receptor activity; protein-hormone receptor activity; rhodopsin-like receptor activity	extracellular space; integral to membrane; integral to plasma membrane	Mm.1644
GE35259	0.321	A	0.422	A	0.259	A	0.367	A	0.414	A	0.523	A	Crsp2	NM_012005	Cofactor required for Sp1 transcriptional activation, subunit 2		GO:45944(positive regulation of transcription from RNA polymerase II promoter)	GO:3713(transcription coactivator activity)	GO:119(mediator complex)	Mm.17616
GE36628	0.01*	A	0.408	A	0.281	A	0.318	A	0.0816	A	0.382	A	Gprc2a	NM_013803	G protein-coupled receptor, family C, group 2, member A		G-protein coupled receptor protein signaling pathway	G-protein coupled receptor activity; metabotropic glutamate, GABA-B-like receptor activity	extracellular space; integral to membrane	Mm.103619
GE109326	0.303	A	0.292	A	0.721	A	0.424	A	0.294	A	0.675	A		AK077892	13 days embryo male testis cDNA, RIKEN full-length enriched library, clone:6030413N05 product:stromal cell derived factor receptor 2, full insert sequence	HTC; CAP trapper
GE1468474	0.0463	A	0.22	A	0.491	A	0.382	A	0.641	A	0.569	A	Lnpep	NM_172827	Leucyl/cystinyl aminopeptidase		protein catabolism; proteolysis and peptidolysis	aminopeptidase activity; membrane alanyl aminopeptidase activity; metallopeptidase activity	membrane fraction	Mm.328807
GE1400123	0.921	A	0.784	A	0.609	A	0.786	A	0.817	A	1.018	P		M30206	Ig rearranged truncated mu-chain mRNA D-J3 region, 5' end.	D-region; J-region; immunoglobulin heavy chain; immunoglobulin mu-chain; processed gene
GE1441251	0.629	A	0.669	A	0.399	A	0.404	A	0.203	A	0.887	A	B230216C01Rik	AK045619	RIKEN cDNA B230216C01 gene	HTC; CAP trapper
GE109550	0.282	A	0.295	A	0.277	A	0.222	A	0.6	A	0.507	A	D16Ertd642e	AV328841	DNA segment, Chr 16, ERATO Doi 642, expressed	EST
GE1470712	1.623	P	2.06	P	1.737	P	2.06	P	2.13	P	2.061	P	Hist3h2a	AK082083	Histone 3, H2a	HTC; CAP trapper		GO:3677(DNA binding)	GO:5694(chromosome); GO:786(nucleosome); GO:5634(nucleus)	Mm.212549
GE1394172	0.881	A	0.648	A	0.766	A	0.547	A	0.334	A	0.789	A		BQ893098	Transcribed locus	EST
GE1437664	0.627	A	0.246	A	0.289	A	0.504	A	0.362	A	0.443	A		AK045769	Transcribed locus, moderately similar to NP_035731.1 T lymphoma oncogene [Mus musculus]	HTC; CAP trapper
GE1421186	0.295	A	0.183	A	0.293	A	0.427	A	0.776	A	0.45	A	4930579F01Rik	BY706288	RIKEN cDNA 4930579F01 gene	EST
GE1415872	0.371	A	0.274	A	0.382	A	1.085	P	0.651	A	0.56	A	4930435E12Rik	AK077164	RIKEN cDNA 4930435E12 gene	HTC; CAP trapper
GE1485458	3.295	P	2.404	P	1.622	P	4.499	M	1.507	P	2.735	P	Ephb2	BQ556616	Eph receptor B2	EST
GE114831	0.276	A	0.452	A	0.411	A	0.991	A	0.396	A	0.656	A	Lsamp	AK051477	Limbic system-associated membrane protein	HTC; CAP trapper
GE1461689	0.517	A	0.689	A	0.618	A	0.868	A	0.817	A	0.711	A	Ap2s1	AK037272	Adaptor-related protein complex 2, sigma 1 subunit	HTC; CAP trapper
GE1445039	1.405	P	1.368	P	1.166	P	1.91	P	1.628	P	2.036	P	AW011738	AK044300	Expressed sequence AW011738	HTC; CAP trapper
GE110011	0.232	A	0.194	A	0.188	A	0.365	A	0.246	A	0.38	A	Usp13	AV347341	Ubiquitin specific protease 13 (isopeptidase T-3)	EST
GE1465528	3.603	P	3.361	P	3.388	P	2.484	P	2.885	P	3.777	P	Dhrsx	AK030649	Dehydrogenase/reductase (SDR family) X chromosome	HTC; CAP trapper	metabolism	oxidoreductase activity	extracellular space
GE1500603	0.569	A	0.361	A	0.42	A	0.177	A	0.344	A	0.267	A		AV275747	Gene model 1128, (NCBI)	EST
GE1453040	0.529	A	0.615	A	0.678	A	0.841	A	1.076	P	0.456	A	Cxcr4	NM_009911	Chemokine (C-X-C motif) receptor 4		G-protein coupled receptor protein signaling pathway; T-cell proliferation; brain development; chemotaxis; defense response; germ cell development; germ cell migration; regulation of cell migration	C-C chemokine receptor activity; C-X-C chemokine receptor activity; G-protein coupled receptor activity; purinergic nucleotide receptor activity, G-protein coupled; rhodopsin-like receptor activity	integral to membrane	Mm.1401
GE113950	1.983	P	2.26	P	1.702	P	2.432	P	2.383	P	2.149	P	Nup188	NM_198304	Nucleoporin 188			GO:15288(porin activity)	GO:16021(integral to membrane); GO:19867(outer membrane)	Mm.330119
GE1475831	0.47	A	1.831	P	1.202	P	1.301	P	0.29	A	1.637	P	Trerf1	BG068016	Transcriptional regulating factor 1	EST
GE1426808	0.0737	A	0.272	A	0.283	A	0.505	A	0.522	A	0.651	A	9430079M16Rik	BG246738	RIKEN cDNA 9430079M16 gene	EST
GE108469	0.554	A	0.367	A	0.601	A	0.232	A	0.283	A	0.575	A		AV271189	AV271189 RIKEN full-length enriched, adult male testis (DH10B) Mus musculus cDNA clone 4931406J23 3', mRNA sequence.	EST
GE1447056	0.626	A	0.67	A	0.413	A	0.735	A	0.669	A	0.71	A		AK037972	Mus musculus 16 days neonate thymus cDNA, RIKEN full-length enriched library, clone:A130068D08 product:unclassifiable, full insert sequence.	HTC; CAP trapper
GE1452710	0.764	A	0.36	A	0.359	A	0.485	A	0.221	A	0.142	A		CB174036	Transcribed locus, moderately similar to NP_667034.1 olfactory receptor 1184 [Mus musculus]	EST
GE1421579	0.237	A	0.73	A	0.214	A	1.166	A	0.01*	A	0.438	A	4.93342e+23	NM_177706	Hypothetical protein 4933423E17					Mm.235593
GE1431461	0.528	A	0.645	A	0.01*	A	0.418	A	0.273	A	0.45	A	St6gal2	NM_172829	Beta galactoside alpha 2,6 sialyltransferase 2		N-acetylneuraminate metabolism; protein amino acid glycosylation	beta-galactoside alpha-2,6-sialyltransferase activity; transferase activity, transferring glycosyl groups	Golgi apparatus; membrane	Mm.311687
GE1547807	1.049	P	0.993	A	0.651	A	1.28	P	0.88	A	0.746	A	2810404F18Rik	BX522256	RIKEN cDNA 2810404F18 gene	EST
GE1394979	0.595	A	1.339	P	0.822	P	2.607	P	1.203	P	0.604	A		BY261501	BY261501 RIKEN full-length enriched, visual cortex Mus musculus cDNA clone K330307F14 5', mRNA sequence.	EST
GE110629	13.96	P	13.2	P	12.44	P	16.88	P	14	P	12.43	P	5930426O13Rik	AK020037	RIKEN cDNA 5930426O13 gene	HTC; CAP trapper
GE1405137	0.941	A	2.426	P	2.012	P	2.724	M	2.298	P	2.426	P	Snapc3	NM_029949	Small nuclear RNA activating complex, polypeptide 3		GO:6355(regulation of transcription, DNA-dependent); GO:6350(transcription)	GO:3677(DNA binding)	GO:5634(nucleus)	Mm.271985
GE105141	0.458	A	0.649	A	0.377	A	0.642	A	0.383	A	0.607	A		AI447161	mq94b05.x1 Stratagene mouse heart (#937316) Mus musculus cDNA clone IMAGE:586353 3', mRNA sequence.	EST
GE1430808	0.512	A	0.351	A	1.262	P	1.752	P	0.948	A	1.806	P	Csnk1a1	BM941425	Casein kinase 1, alpha 1	EST
GE1472353	1.612	P	0.851	A	0.532	A	2.383	P	0.822	A	1.078	P	Map2k5	AI426968	Mitogen activated protein kinase kinase 5	EST
GE1483097	0.463	A	0.476	A	0.44	A	0.762	A	0.54	A	0.0619	A	Igf2r	CB238082	Insulin-like growth factor 2 receptor	EST
GE1428120	0.343	A	0.254	A	0.369	A	0.109	A	0.463	A	0.759	A	Nfat5	BM935367	Nuclear factor of activated T-cells 5	EST
GE1413438	0.298	A	0.567	A	0.164	A	0.242	A	0.628	A	0.26	A		CODELINK UNIQUE
GE1488307	5.348	P	6.343	P	6.198	M	7.012	P	6.292	P	5.585	P		AI592560	Transcribed locus	EST
GE1411678	0.486	A	0.321	A	0.329	A	0.533	A	0.438	A	0.109	A	Sirpb	NM_198405	Signal-regulatory protein beta		intracellular signaling cascade; positive regulation of phagocytosis		plasma membrane
GE1472234	4.393	P	4.439	P	3.753	P	5.555	P	4.506	P	4.036	P	Son	AV166116	Son cell proliferation protein	EST
GE1430882	4.599	P	5.918	P	4.161	P	7.148	P	4.075	P	5.045	P	Tmem16f	BU755845	Transmembrane protein 16F	EST
GE1421371	1.164	P	0.956	A	0.725	A	1.019	P	0.662	A	1.185	P	AU040576	AW552654	Expressed sequence AU040576	EST
GE110713	0.825	A	0.813	A	0.31	A	0.802	A	0.411	A	0.354	A	6720420G18Rik	AK020112	RIKEN cDNA 6720420G18 gene	HTC; CAP trapper
GE1415628	5.689	P	5.779	P	5.184	P	6.98	P	5.388	P	5.561	P	C78212	NM_198176	Expressed sequence C78212					Mm.27090
GE1452883	0.217	A	0.298	A	0.224	A	0.283	A	0.144	A	0.358	A		AK079938	Adult male aorta and vein cDNA, RIKEN full-length enriched library, clone:A530016L01 product:unknown EST, full insert sequence	HTC; CAP trapper
GE1532752	0.299	A	0.567	A	0.408	A	1.179	P	0.466	A	0.438	A		BY730468	Gene model 1627, (NCBI)	EST
GE1557373	0.546	A	0.265	A	0.471	A	1.662	A	0.255	A	0.297	A	Pdzrn4	AK047825	RIKEN cDNA 1110017D07 gene	HTC; CAP trapper
GE104944	0.36	A	0.791	A	0.344	A	0.0956	A	0.262	A	0.307	A	Pros1	AI303165	Protein S (alpha)	EST
GE1448962	0.222	A	0.338	A	0.411	A	0.251	A	0.239	A	0.512	A	Alcam	CA878231	Activated leukocyte cell adhesion molecule	EST
GE122372	0.145	A	0.223	A	0.01*	A	0.863	A	0.736	A	0.701	A		AK081008	Hypothetical gene supported by AK081008	HTC; CAP trapper
GE1479891	4.695	P	4.734	P	4.417	P	6.523	P	4.455	P	4.451	P	Rcl1	NM_021525	RNA terminal phosphate cyclase-like 1		35S primary transcript processing	NOT RNA-3'-phosphate cyclase activity	nucleolus; nucleus	Mm.28630
GE1394634	0.215	A	0.493	A	0.286	A	0.257	A	0.301	A	0.519	A	4930565N07Rik	NM_175219	RIKEN cDNA 4930565N07 gene
GE1475353	0.391	A	0.625	A	0.171	A	0.866	A	0.344	A	0.167	A		AK086128	15 days embryo head cDNA, RIKEN full-length enriched library, clone:D930007H06 product:unclassifiable, full insert sequence	HTC; CAP trapper
GE1464597	1.297	P	0.918	A	0.778	A	0.571	A	0.67	A	0.901	A	3110001I20Rik	CB289930	Hypothetical protein C630011I23	EST
GE1469863	3.171	P	2.787	P	2.603	P	3.303	P	2.95	P	2.843	P		CODELINK UNIQUE
GE109083	0.237	A	0.947	A	0.58	A	0.717	A	0.567	A	0.245	A	9630026M06Rik	AK018023	RIKEN cDNA 9630026M06 gene	HTC; CAP trapper
GE1455048	0.598	A	0.334	A	0.117	A	0.408	A	0.852	A	0.136	A		BY730871	BY730871 RIKEN full-length enriched, 10 days lactation, adult female mammary gland Mus musculus cDNA clone D730032H19 5', mRNA sequence.	EST
GE1472502	5.199	P	6.002	P	4.384	P	7.692	P	4.783	P	5.13	P	Gtf2f2	AI843843	General transcription factor IIF, polypeptide 2	EST
GE1560925	0.712	A	0.311	A	0.0585	A	0.23	A	0.597	A	1.524	P	C130079G13Rik	NM_177661	RIKEN cDNA C130079G13 gene					Mm.75765
GE1496640	14.35	P	14.46	P	10.76	P	14.61	P	13.65	P	11.45	P	Uvrag1	NM_178635	UV radiation resistance associated gene		DNA repair		cytoplasm	Mm.323072
GE1437926	1.233	P	1.334	P	1.497	P	1.36	P	1.846	P	1.387	P	A730037L19Rik	NM_177112	RIKEN cDNA A730037L19 gene
GE1411218	0.279	A	0.33	A	0.633	A	0.661	A	0.135	A	0.162	A		BC052940	Transcribed locus, highly similar to NP_000976.1 ribosomal protein L17 [Homo sapiens]	MGC
GE132490	3.56	P	3.284	P	3.306	P	4.79	P	3.377	P	3.264	P		BE992497	Transcribed locus, moderately similar to NP_848466.1 COX10 homolog, cytochrome c oxidase assembly protein, heme A: farnesyltransferase (yeast) [Mus musculus]	EST
GE1533181	0.381	A	0.412	A	0.357	A	0.882	A	0.254	A	0.656	A	Itgb6	NM_021359	Integrin beta 6		cell adhesion; cell-matrix adhesion; integrin-mediated signaling pathway	protein binding; receptor activity	integral to membrane; integrin complex	Mm.98193
GE114145	1.447	P	0.647	A	0.394	A	0.565	A	0.254	A	0.897	P	Mrpl27	BI904966	RIKEN cDNA A630055F16 gene	EST
GE123318	0.255	A	0.385	A	0.239	A	0.738	A	0.209	A	0.454	A	Fignl1	BB380249	Fidgetin-like 1	EST
GE1527449	1.481	P	1.042	A	0.504	A	2.635	P	0.467	A	1.258	P	Zar1	NM_174877	Zygote arrest 1		development			Mm.11934
GE1417842	3.636	P	3.302	P	3.063	P	4.013	P	3.567	M	2.756	P		BE859675	Similar to RIKEN cDNA 3110001N18	EST
GE127210	9.617	P	10.84	P	9.216	P	11.56	P	10.51	P	10.08	P	A430106G13Rik	AK053260	RIKEN cDNA A430106G13 gene	HTC; CAP trapper
GE1427841	0.441	A	0.378	A	0.471	A	0.42	A	0.451	A	0.426	A	4933431N12Rik	AK053597	RIKEN cDNA 4933431N12 gene	HTC; CAP trapper
GE1428013	1.459	P	1.715	P	1.05	A	1.531	P	1.312	P	1.397	P		BB667685	BB667685 RIKEN full-length enriched, adult male liver tumor Mus musculus cDNA clone C730032J20 3', mRNA sequence.	EST
GE102839	7.154	P	4.449	P	3.653	P	5.059	P	2.74	P	4.728	P	Erbb4	AF059177	V-erb-a erythroblastic leukemia viral oncogene homolog 4 (avian)		cell fate commitment; cell growth and/or maintenance; heart development; neurogenesis; protein amino acid phosphorylation; regulation of cell cycle	ATP binding; protein kinase activity; protein-tyrosine kinase activity; receptor activity; transferase activity	integral to membrane; intracellular
GE1567214	8.488	P	3.906	P	2.94	P	10.84	P	2.522	P	3.302	P	4933426M11Rik	NM_178682	RIKEN cDNA 4933426M11 gene				integral to membrane	Mm.341776
GE125731	6.654	P	5.085	P	4.616	P	7.887	P	3.071	P	5.71	P		BB478131	BB478131 RIKEN full-length enriched, 13 days embryo heart Mus musculus cDNA clone D330028J22 3', mRNA sequence.	EST
GE1468554	0.156	A	0.56	A	0.12	A	0.532	A	0.208	A	0.284	A	Cask	BG071771	Calcium/calmodulin-dependent serine protein kinase	EST
GE102778	5.646	P	5.149	P	5.613	M	8.452	P	6.355	P	5.075	P	Dcx	NM_010025	Doublecortin		central nervous system development; intracellular signaling cascade; neurogenesis	microtubule binding; protein binding	cytoskeleton; microtubule associated complex	Mm.12871
GE131001	0.247	A	0.407	A	0.195	A	0.734	A	0.292	A	0.534	A	Usp25	C76988	Ubiquitin specific protease 25	EST
GE1438837	0.816	A	1.034	A	1.507	P	1.004	P	0.453	A	1.932	P		AW487909	UI-M-BH3-arn-a-03-0-UI.s1 NIH_BMAP_M_S4 Mus musculus cDNA clone UI-M-BH3-arn-a-03-0-UI 3', mRNA sequence.	EST
GE1535702	0.373	A	0.288	A	0.333	A	0.334	A	0.491	A	0.2	A		BY741742	BY741742 RIKEN full-length enriched, 2 days neonate sympathetic ganglion Mus musculus cDNA clone 7120422L02 5', mRNA sequence.	EST
GE110962	1.469	P	1.391	P	0.497	A	1.827	P	0.602	A	1.294	P		AW208472	Transcribed locus	EST
GE1555816	0.468	A	0.805	A	0.33	A	0.203	A	0.476	A	0.508	A	Ppp1r12b	BE331919	Protein phosphatase 1, regulatory (inhibitor) subunit 12B	EST
GE1492393	0.47	A	0.315	A	0.185	A	0.405	A	0.535	A	0.199	A	Sfrs14	AI510196	Splicing factor, arginine/serine-rich 14	EST
GE1521993	1.092	P	1.07	P	0.742	A	1.569	P	1.305	P	1.661	P	Tgfb1i4	CB235816	RIKEN cDNA D430022A14 gene	EST
GE127986	0.16	A	0.412	A	0.01*	A	0.275	A	0.192	A	0.383	A		BB670576	BB670576 RIKEN full-length enriched, 17 days embryo head Mus musculus cDNA clone 3322404H14 3', mRNA sequence.	EST
GE129025	0.284	A	0.381	A	0.453	A	0.375	A	0.555	A	0.103	A	Kcnip4	BE688001	Kv channel interacting protein 4	EST
GE109778	0.511	A	0.19	A	0.338	A	0.565	A	0.368	A	0.783	A		AV337822	AV337822 RIKEN full-length enriched, adult male olfactory bulb Mus musculus cDNA clone 6430404O10 3', mRNA sequence.	EST
GE108022	1.169	P	1.098	A	0.583	A	1.358	P	0.825	A	1.003	P	Mylpf	AV136792	Myosin light chain, phosphorylatable, fast skeletal muscle	EST
GE118615	0.248	A	0.346	A	0.217	A	0.192	A	0.335	A	0.353	A	Plcg1	AK038950	Phospholipase C, gamma 1	HTC; CAP trapper
GE1562740	19.91	P	16.11	P	13.58	P	22.52	P	19.7	P	15.48	P	6330405H19	AK031816	Hypothetical protein 6330405H19	HTC; CAP trapper
GE108582	1.529	P	1.048	P	0.528	A	1.68	P	0.588	A	0.782	A		AV275611	Transcribed locus	EST
GE107609	0.442	A	0.558	A	0.459	A	0.63	A	0.24	A	0.431	A	1810034K20Rik	NM_023397	RIKEN cDNA 1810034K20 gene			GO:16787(hydrolase activity); GO:287(magnesium ion binding); GO:46872(metal ion binding); GO:4721(phosphoprotein phosphatase activity); GO:4725(protein tyrosine phosphatase activity)		Mm.24601
GE109226	7.529	P	6.623	P	6.027	P	9.429	P	7.689	P	7.945	P	Mga	AK018123	MAX gene associated	HTC; CAP trapper
GE130143	7.326	P	6.115	P	5.198	P	9.004	P	7.035	P	7.451	P		BE982402	UI-M-CG0p-bfe-f-08-0-UI.s1 NIH_BMAP_Ret4_S2 Mus musculus cDNA clone UI-M-CG0p-bfe-f-08-0-UI 3', mRNA sequence.	EST
GE119876	0.132	A	0.281	A	0.357	A	0.416	A	0.506	A	0.252	A	Dnajc3	BB222642	DnaJ (Hsp40) homolog, subfamily C, member 3	EST
GE130164	1.466	P	1.733	P	1.712	P	1.194	P	1.478	P	1.84	P		BF456735	Transcribed locus	EST
GE1479167	2.952	P	1.883	P	2.226	P	0.823	A	1.033	A	2.884	P	2700084L06Rik	NM_198164	RIKEN cDNA 2700084L06 gene		GO:6468(protein amino acid phosphorylation)	ATP binding; kinase activity; protein serine/threonine kinase activity; transferase activity		Mm.200924
GE1549437	2.948	P	2.853	P	1.263	P	2.145	P	0.978	P	2.87	P	Pfas	CA751345	Phosphoribosylformylglycinamidine synthase (FGAR amidotransferase)	EST
GE110316	0.603	A	0.041	A	0.884	A	0.571	A	0.577	A	0.435	A	4930524L23Rik	AK080141	RIKEN cDNA 4930524L23 gene	HTC; CAP trapper
GE135068	0.334	A	0.193	A	0.48	A	0.612	A	0.358	A	0.394	A	Lrrc16	BE986059	Leucine rich repeat containing 16	EST
GE108041	0.0234	A	0.492	A	0.355	A	0.261	A	0.656	A	0.344	A	A730090H04Rik	AK080562	RIKEN cDNA A730090H04 gene	HTC; CAP trapper
GE109379	1.677	P	1.945	P	1.59	P	2.335	P	0.603	A	1.549	P	1500002M01Rik	AV321894	RIKEN cDNA 1500002M01 gene	EST
GE107400	0.372	A	0.01*	A	0.356	A	0.217	A	0.313	A	0.457	A	Slc14a2	AK016507	Solute carrier family 14 (urea transporter), member 2	HTC; CAP trapper
GE1544777	4.569	P	7.713	P	6.264	P	10.26	P	6.041	P	6.834	P		AW120938	Transcribed locus	EST
GE1552735	1.828	P	1.888	P	1.832	P	3.067	P	2.1	P	2.57	P	Kcnab1	AK035994	Potassium voltage-gated channel, shaker-related subfamily, beta member 1	HTC; CAP trapper
GE119111	1.492	P	0.825	A	0.816	A	1.959	P	1.176	P	1.254	P		BB193648	Transcribed locus	EST
GE133441	13.53	P	12.87	P	13	P	27.23	P	16.19	P	13.49	P	1810041L15Rik	BQ177117	RIKEN cDNA 1810041L15 gene	EST
GE120207	0.659	A	0.392	A	0.701	A	1.252	P	0.01*	A	0.208	A		BB236525	BB236525 RIKEN full-length enriched, 3 days neonate thymus Mus musculus cDNA clone A630059M15 3', mRNA sequence.	EST
GE115570	11.27	P	12.3	P	11.4	P	13.41	P	11.66	P	10.93	P	Arhgef17	BC035332	Rho guanine nucleotide exchange factor (GEF) 17		actin cytoskeleton organization and biogenesis	guanyl-nucleotide exchange factor activity	cellular_component unknown
GE109854	0.363	A	0.573	A	0.242	A	0.24	A	0.786	A	0.948	A	9130008F23Rik	AK033670	RIKEN cDNA 9130008F23 gene	HTC; CAP trapper
GE117052	0.184	A	0.666	A	0.0709	A	0.111	A	0.473	A	0.507	A		BB145360	BB145360 RIKEN full-length enriched, adult female vagina Mus musculus cDNA clone 9930029L12 3', mRNA sequence.	EST
GE1559093	0.319	A	0.48	A	0.304	A	0.488	A	0.152	A	0.211	A		CODELINK UNIQUE
GE131687	0.626	A	1.095	P	0.693	A	1.051	P	0.569	A	1.144	P		BG068239	H3063C04-3 NIA Mouse 15K cDNA Clone Set Mus musculus cDNA clone H3063C04 3', mRNA sequence.	EST
GE1503041	0.23	A	0.467	A	0.344	A	0.414	A	0.248	A	0.231	A		CA327846	UI-M-FY0-ccw-f-07-0-UI.r1 NIH_BMAP_FY0 Mus musculus cDNA clone IMAGE:6825320 5', mRNA sequence.	EST
GE132286	7.838	P	8.68	P	7.771	P	15.05	P	8.242	P	11	P		BG071670	Transcribed locus	EST
GE1576994	5.758	M	7.129	P	5.623	P	11.62	P	6.797	P	8.94	P		AI415372	Transcribed locus, weakly similar to NP_663461.2 RIKEN cDNA 9530046H09 gene [Mus musculus]	EST
GE111538	5.136	P	4.185	P	3.914	P	6.944	P	5.206	P	5.17	P	Drp2	NM_010078	Dystrophin related protein 2			protein binding	plasma membrane	Mm.121662
GE1573219	2.853	P	2.896	P	2.5	P	4.687	P	2.37	P	2.712	P	4930553M18Rik	NM_029248	RIKEN cDNA 4930553M18 gene
GE106366	0.191	A	0.278	A	0.163	A	0.969	A	0.613	A	0.256	A	4930483C01Rik	AK015612	Mus musculus adult male testis cDNA, RIKEN full-length enriched library, clone:4930483C01 product:unclassifiable, full insert sequence.	HTC; CAP trapper
GE118628	0.01*	A	0.59	A	0.341	A	0.643	A	0.122	A	0.36	A	AI854703	NM_177737	Expressed sequence AI854703			GO:46872(metal ion binding); GO:8270(zinc ion binding)	GO:5634(nucleus)	Mm.26678
GE134190	0.0384	A	0.735	A	0.117	A	0.465	A	0.236	A	0.372	A		BY679062	LOC433110	EST
GE1485114	4.492	P	4.434	P	1.683	P	5.622	P	2.23	P	4.099	P		BF138272	Transcribed locus	EST
GE1512877	0.785	A	0.587	A	0.431	A	1.685	P	0.757	A	0.336	A		CF616007	Transcribed locus	EST
GE1567614	11.24	P	10.08	P	3.373	P	20.85	P	5.094	P	8.9	P		AA681079	Similar to SLC25A5 protein	EST
GE124588	0.278	A	0.187	A	0.106	A	0.29	A	0.21	A	0.361	A		BB441156	BB441156 RIKEN full-length enriched, 9 days embryo Mus musculus cDNA clone D030025M24 3', mRNA sequence.	EST
GE106923	0.762	A	1.062	A	0.517	A	0.672	A	0.533	A	0.954	P	4930555F03Rik	AK016128	Hypothetical protein A730024F11	HTC; CAP trapper
GE107060	6.021	P	6.486	P	5.637	P	6.513	P	5.564	P	6.504	P	Pfkfb2	NM_008825	6-phosphofructo-2-kinase/fructose-2,6-biphosphatase 2		fructose 2,6-bisphosphate metabolism	6-phosphofructo-2-kinase activity; ATP binding; catalytic activity; fructose-2,6-bisphosphate 2-phosphatase activity; hydrolase activity; transferase activity		Mm.249861
GE124023	0.589	A	0.276	A	0.585	A	0.109	A	0.618	A	0.146	A		BB423649	BB423649 RIKEN full-length enriched, 12 days embryo spinal cord Mus musculus cDNA clone C530037O08 3', mRNA sequence.	EST
GE1575826	3.155	P	3.025	P	2.451	P	2.943	P	2.328	P	2.773	P		AI845545	Transcribed locus	EST
GE128278	3.292	P	3.153	P	2.169	P	2.656	P	2.553	P	2.25	P	1700049G17Rik	AI592515	RIKEN cDNA 1700049G17 gene	EST
GE130586	0.436	A	0.89	A	0.401	A	0.304	A	0.178	A	0.381	A	2810439K08Rik	BF660466	RIKEN cDNA 2810439K08 gene	EST
GE1527052	0.66	A	0.422	A	0.684	A	0.81	A	0.425	A	0.439	A	C130023A14Rik	AK047945	RIKEN cDNA C130023A14 gene	HTC; CAP trapper
GE102977	0.45	A	0.441	A	0.574	A	0.829	A	0.348	A	0.599	A	Otor	NM_020595	Otoraplin		cartilage condensation		Golgi apparatus; extracellular; extracellular space	Mm.157751
GE1523177	0.808	A	0.926	A	0.885	A	0.839	A	0.813	A	1.198	P	AI597013	AK129468	Expressed sequence AI597013	FLI_CDNA
GE1513245	0.467	A	0.384	A	0.145	A	0.232	A	0.415	A	0.451	A		BY570953	BY570953 RIKEN full-length enriched, activated spleen Mus musculus cDNA clone F830220N16 3', mRNA sequence.	EST
GE116383	0.563	A	0.966	A	0.26	A	1.421	P	1.044	A	0.19	A		BB129472	Transcribed locus	EST
GE106591	0.543	A	0.542	A	0.598	A	0.562	A	0.193	A	0.427	A		AI850080	UI-M-BG0-aia-f-02-0-UI.s1 NIH_BMAP_MSC Mus musculus cDNA clone UI-M-BG0-aia-f-02-0-UI 3', mRNA sequence.	EST
GE109012	0.0882	A	0.293	A	0.244	A	0.683	A	0.213	A	0.408	A		AV300114	AV300114 RIKEN full-length enriched, 8 days embryo Mus musculus cDNA clone 5730478D18 3', mRNA sequence.	EST
GE112008	0.701	A	0.232	A	0.387	A	0.506	A	0.147	A	0.831	A	Taf7	NM_175770	TAF7 RNA polymerase II, TATA box binding protein (TBP)-associated factor		estrogen receptor signaling pathway; regulation of transcription; regulation of transcription, DNA-dependent; transcription from Pol II promoter	RNA polymerase II transcription factor activity	nucleus; transcription factor TFIID complex
GE1551750	0.527	A	0.167	A	0.0143	A	0.547	A	0.298	A	0.124	A		CODELINK UNIQUE
GE107881	16.69	P	12.84	P	11.47	P	19.31	P	17.58	P	14.41	P	4933417O08Rik	AK016850	RIKEN cDNA 4933417O08 gene	HTC; CAP trapper
GE1577386	24.05	P	20.14	P	15.05	P	27.47	P	20.12	P	18.94	P	Rpo2tc1	NM_011294	RNA polymerase II transcriptional coactivator		regulation of transcription, DNA-dependent	DNA binding; transcription coactivator activity	nucleus	Mm.41746
GE113054	0.4	A	0.538	A	0.147	A	0.33	A	0.377	A	0.415	A	1700081L11Rik	D76930	RIKEN cDNA D030002E05 gene	EST
GE106535	0.38	A	0.589	A	0.2	A	0.556	A	0.571	A	0.545	A	1300002E11Rik	AI848345	Mitogen-activated protein kinase kinase kinase 13 LocusID: 9175	EST
GE108542	0.281	A	0.523	A	0.581	A	0.152	A	0.306	A	0.277	A	Zfp458	AV273418	Zinc finger protein 458	EST
GE1501966	0.174	A	0.405	A	0.222	A	0.0284	A	0.413	A	0.444	A	E230019M04	NM_177921	Hypothetical protein E230019M04					Mm.328336
GE1531974	0.492	A	1.263	P	1.215	P	1.163	P	1.329	P	1.084	A	Dmtf1	AK037159	Cyclin D binding myb-like transcription factor 1	HTC; CAP trapper
GE1570460	3.995	P	3.595	P	2.789	P	5.21	P	4.575	P	4.062	P	4833424O15Rik	AK076176	RIKEN cDNA 4833424O15 gene	HTC; CAP trapper			integral to membrane
GE1533484	0.294	A	0.202	A	0.243	A	1.076	P	0.0476	A	0.26	A		BC065394	T-cell receptor alpha-chain variable region (Tcra-V15) mRNA, 5' end.
GE1532086	0.01*	A	0.01*	A	0.411	A	0.365	A	0.276	A	0.396	A	E230016D10	BQ552747	Hypothetical protein E230016D10	EST
GE120682	4.448	P	3.958	P	4.311	P	5.677	P	4.373	P	3.647	P	1810054D07Rik	BB259628	RIKEN cDNA 1810054D07 gene	EST
GE106727	1.76	P	1.654	P	1.34	P	2.317	P	1.556	P	1.431	P		AI875069	ul29b01.x1 Sugano mouse kidney mkia Mus musculus cDNA clone IMAGE:2099689 3', mRNA sequence.	EST
GE112087	2.082	P	2.905	P	2.229	P	2.857	P	2.827	P	2.353	P	Tatdn1	BB009238	TatD DNase domain containing 1	EST
GE128883	1.091	A	1.596	P	0.966	A	1.025	P	1.689	P	1.509	P		BF453212	0 day neonate lung cDNA, RIKEN full-length enriched library, clone:E030022G12 product:unknown EST, full insert sequence	EST
GE124912	0.494	A	0.136	A	1.643	P	0.218	A	0.375	A	0.555	A		BB451579	Transcribed locus	EST
GE1575390	110.8	P	124.2	P	104.5	P	148.8	P	110.2	P	96.72	P	Scg3	NM_009130	Secretogranin III				extracellular space	Mm.2386
GE123509	0.267	A	0.555	A	0.144	A	0.576	A	0.372	A	0.01*	A		AK082465	3 days neonate thymus cDNA, RIKEN full-length enriched library, clone:A630046O15 product:unknown EST, full insert sequence	HTC; CAP trapper
GE103687	4.992	P	5.859	P	4.184	P	5.845	P	4.815	P	4.251	P	Ralgps2	BC033592	Ral GEF with PH domain and SH3 binding motif 2	HTC
GE126789	1.266	P	1.143	P	1.036	P	1.379	P	1.076	A	1.05	P		BB521034	BB521034 RIKEN full-length enriched, 16 days neonate heart Mus musculus cDNA clone D830047O03 3', mRNA sequence.	EST
GE1500677	7.42	P	6.966	P	7.281	P	9.812	P	7.641	P	6.206	P	3830612M24	AK028406	Hypothetical protein 3830612M24	HTC; CAP trapper
GE37125	3.924	M	2.285	P	0.755	A	3.619	P	1.392	P	2.344	P	Aass	NM_013930	Aminoadipate-semialdehyde synthase		electron transport	catalytic activity; oxidoreductase activity; peroxidase activity	mitochondrion	Mm.18651
GE36975	3.873	P	2.541	P	1.442	P	2.679	P	1.071	A	1.729	P	Grb14	NM_016719	Growth factor receptor bound protein 14		intracellular signaling cascade; signal transduction	SH3/SH2 adaptor protein activity		Mm.214554
GE110727	0.189	A	0.993	A	0.201	A	0.682	A	0.543	A	0.998	P		AW121215	Transcribed locus	EST
GE103656	1.133	P	1.839	P	1.2	P	2.22	P	1.652	P	1.745	P	2210016H18Rik	AK008737	RIKEN cDNA 2210016H18 gene	HTC; CAP trapper
GE125136	3.504	P	3.465	P	2.913	M	3.711	P	3.731	P	2.95	P	Fbxl17	BB458362	F-box and leucine-rich repeat protein 17	EST
GE107662	0.641	A	0.899	A	0.15	A	0.467	A	1.272	P	0.607	A	4933407E14Rik	AK016717	Similar to CG3104-PA	HTC; CAP trapper
GE1571560	4.694	P	4.799	P	3.846	P	6.757	P	4.253	P	4.827	P		BQ175055	Similar to hypothetical protein BC017397	EST
GE138066	4.466	P	2.086	P	1.552	P	4.411	M	1.023	A	2.121	P	5730403M16Rik	NM_172738	RIKEN cDNA 5730403M16 gene		regulation of transcription, DNA-dependent	nucleic acid binding	intracellular	Mm.23838
GE124304	0.317	A	0.325	A	0.182	A	0.333	A	0.326	A	0.253	A	A830027B17Rik	BB431289	RIKEN cDNA A830027B17 gene	EST
GE103449	0.362	A	0.232	A	0.01*	A	0.0867	A	0.349	A	0.209	A	1700063H04Rik	BG100370	RIKEN cDNA 1700063H04 gene	EST
GE1536737	0.504	A	0.308	A	0.575	A	0.341	A	0.305	A	0.386	A	9130404D14Rik	BY597453	RIKEN cDNA 9130404D14 gene	EST
GE1453661	1.356	P	0.8	A	1.028	A	2.275	P	0.677	A	0.648	A	Olfr319; MOR285-2	NM_146500	synonym: MOR285-2; GA_x6K02T2NKPP-708319-707399; olfactory receptor MOR285-2; go_function: receptor activity [goid 0004872] [evidence IEA]; Mus musculus olfactory receptor 319 (Olfr319), mRNA.		GO:7186(G-protein coupled receptor protein signaling pathway); GO:7608(sensory perception of smell)	receptor activity	GO:16021(integral to membrane)	Mm.377534
GE1508586	0.42	A	0.992	A	0.832	A	0.63	A	0.324	A	0.62	A		BC046463	Gene model 17, (NCBI)
GE117679	9.354	P	8.861	P	9.818	P	11.03	P	9.926	P	9.525	P		BB158326	BB158326 RIKEN full-length enriched, 16 days neonate thymus Mus musculus cDNA clone A130040B01 3', mRNA sequence.	EST
GE1510323	1.26	P	1.301	P	1.304	P	1.39	P	0.378	A	0.459	A		AK090280	Similar to Transcriptional repressor scratch 2 (Scratch homolog 2 zinc finger protein)	HTC; CAP trapper
GE35706	0.324	A	0.389	A	0.01*	A	36.21	M	0.29	A	0.281	A	Mab21l2	NM_011839	Mab-21-like 2 (C. elegans)		GO:10172(embryonic body morphogenesis); GO:1747(eye development (sensu Mammalia)); GO:8284(positive regulation of cell proliferation)			Mm.370272
GE1496826	0.42	A	0.604	A	0.14	A	1.344	P	0.259	A	0.278	A	Krt1-3	X75650	Keratin complex 1, acidic, gene 3	keratin	cytoskeleton organization and biogenesis	structural constituent of cytoskeleton; structural molecule activity	intermediate filament
GE1496513	0.261	A	0.376	A	0.103	A	0.252	A	0.384	A	0.489	A		CODELINK UNIQUE
GE1570813	0.398	A	0.298	A	0.914	A	1.121	P	0.463	A	0.636	A	Kif26a	AK129315	Kinesin family member 26A	FLI_CDNA		ATP binding; motor activity
GE137468	1.358	P	1.011	A	0.879	A	2.216	P	0.774	A	1.621	P	BC028265	NM_172392	CDNA sequence BC028265			GO:46872(metal ion binding); GO:8270(zinc ion binding)	GO:5634(nucleus)	Mm.56274
GE1544754	0.263	A	0.172	A	0.544	A	0.4	A	0.187	A	0.43	A	1110031M08Rik	BB050479	RIKEN cDNA 1110031M08 gene	EST
GE1540714	0.414	A	0.308	A	0.286	A	0.949	A	1.051	P	0.551	A	2510015F01Rik	AA863909	RIKEN cDNA B930019K04 gene	EST
GE36212	0.487	A	0.441	A	0.451	A	0.01*	A	0.156	A	0.642	A	Tlr6	NM_011604	Toll-like receptor 6		immune response; inflammatory response	receptor activity; transmembrane receptor activity	integral to membrane	Mm.42146
GE35635	2.303	P	1.763	P	1.217	P	3.18	P	2.1	P	1.819	P	Katna1	NM_011835	Katanin p60 (ATPase-containing) subunit A1		protein localization	ATP binding; ATPase activity; nucleotide binding	lipid particle; nucleus; plasma membrane	Mm.28127
GE137462	2.22	P	2.05	P	1.926	P	2.64	P	3.236	P	2.476	P	Zfp536	NM_172385	Zinc finger protein 536		protein targeting	GO:46872(metal ion binding); GO:8270(zinc ion binding)	GO:5634(nucleus)	Mm.322507
GE1558269	0.518	A	0.791	A	0.398	A	1.505	P	0.0593	A	0.308	A	Pygo1	AI549710	Pygopus 1	EST
GE1494590	0.296	A	0.769	A	0.505	A	0.581	A	0.01*	A	0.548	A	Rhof	NM_175092	Ras homolog gene family, member f		actin filament organization; small GTPase mediated signal transduction	GTP binding; GTPase activity	cytoskeleton	Mm.253876
GE1495011	0.254	A	0.497	A	0.321	A	0.228	A	0.276	A	0.444	A	Cutl1	BM244574	RIKEN cDNA 2600010L24 gene	EST
GE137465	5.598	P	5.79	P	1.893	P	5.005	P	2.423	P	5.134	P	1110064P04Rik	NM_172391	RIKEN cDNA 1110064P04 gene		GO:6457(protein folding); GO:6986(response to unfolded protein)			Mm.13148
GE36220	0.611	A	0.57	A	0.223	A	2.462	P	0.32	A	0.796	A	Tnfsf11	AF013170	Tumor necrosis factor (ligand) superfamily, member 11		bone resorption; cell differentiation; immune response; lymph gland development; organogenesis; ossification; osteoclast differentiation; regulation of osteoclast differentiation	cytokine activity; protein binding; protein homooligomerization activity; receptor activity; tumor necrosis factor receptor binding	integral to membrane	Mm.249221
GE1543015	4.775	P	4.68	P	4.441	P	5.248	P	4.409	P	6.922	P		CB519162	UI-M-GH0-ceh-e-14-0-UI.r1 NIH_BMAP_GH0 Mus musculus cDNA clone IMAGE:6839511 5', mRNA sequence.	EST
GE1501863	0.288	A	0.314	A	0.363	A	0.418	A	0.316	A	0.211	A	Speer2	NM_173069	Spermatogenesis associated glutamate (E)-rich protein 2		biological_process unknown	molecular_function unknown	GO:8372(cellular component unknown)	Mm.212743
GE37096	0.0271	A	0.183	A	0.322	A	0.217	A	0.63	A	0.428	A	Cngb3	NM_013927	Cyclic nucleotide gated channel beta 3		cyclic nucleotide metabolism; ion transport; potassium ion transport; visual perception	3',5'-cGMP binding; intracellular cGMP activated cation channel activity; potassium channel activity	integral to membrane; plasma membrane	Mm.317463
GE138060	0.01*	A	0.362	A	0.466	A	0.991	P	0.479	A	1.147	P	Leng8	NM_172736	Leukocyte receptor cluster (LRC) member 8			GO:4872(receptor activity)		Mm.22831
GE1506013	19.61	P	24.31	P	21.44	P	24.08	P	22.61	P	22.39	P	Taf10	NM_020024	TAF10 RNA polymerase II, TATA box binding protein (TBP)-associated factor		G1/S transition of mitotic cell cycle; apoptosis; regulation of transcription, DNA-dependent; transcription initiation	transcription factor activity; transcription regulator activity	nucleus; transcription factor TFIID complex	Mm.285771
GE36418	43.24	P	31	P	19.73	P	60.92	P	14.62	P	35.5	P	Lynx1	NM_011838	Ly6/neurotoxin 1		GO:9405(pathogenesis); GO:7271(synaptic transmission, cholinergic)	GO:30550(acetylcholine receptor inhibitor activity); GO:8200(ion channel inhibitor activity); GO:5515(protein binding)	extracellular space; integral to membrane	Mm.257067
GE1562412	0.665	A	0.467	A	0.24	A	0.658	A	0.326	A	0.0141	A		BG869208	602789094F1 NCI_CGAP_SG2 Mus musculus cDNA clone IMAGE:4920358 5', mRNA sequence.	EST
GE36588	1.923	P	2.132	P	1.519	P	2.009	P	2.297	P	2.068	P	Tmprss8	NM_013921	Transmembrane protease, serine 8 (intestinal)		ion transport; proteolysis and peptidolysis; sodium ion transport	chymotrypsin activity; hydrolase activity; serine-type endopeptidase activity; serine-type peptidase activity	extracellular space	Mm.142568
GE36995	4.917	P	5.274	P	4.462	P	5.192	P	4.337	P	4.664	P	Exosc10	NM_016699	Exosome component 10		GO:184(mRNA catabolism, nonsense-mediated decay); GO:6364(rRNA processing)	3'-5' exonuclease activity; hydrolase activity; nucleic acid binding	intracellular; nucleolus; nucleus	Mm.266635
GE138050	0.85	A	1.026	A	0.281	A	1.121	P	0.717	A	1.01	P	9830005G06Rik	NM_172732	RIKEN cDNA 9830005G06 gene			sugar binding	GO:16021(integral to membrane); GO:16020(membrane)	Mm.119577
GE1528152	1.553	P	1.558	P	1.275	P	2.22	P	0.707	A	1.716	P	B930086L07Rik	BI658713	RIKEN cDNA D930021H04 gene	EST
GE36984	22.13	P	22.33	P	19.58	P	28.89	P	26.77	P	26.27	P	Map4k6	NM_016713	Mitogen-activated protein kinase kinase kinase kinase 6		protein amino acid phosphorylation	ATP binding; kinase activity; protein kinase activity; protein serine/threonine kinase activity; small GTPase regulatory/interacting protein activity; transferase activity
GE1572561	0.477	A	0.01*	A	0.353	A	0.672	A	0.727	A	0.53	A	1700036A12Rik	AK006609	RIKEN cDNA 1700036A12 gene	HTC; CAP trapper
GE1554054	28.63	P	22.78	P	9.946	P	27.97	P	10.01	P	22.52	P	B230206H07Rik	NM_177280	RIKEN cDNA B230206H07 gene					Mm.347743
GE138064	2.17	P	1.746	P	0.42	A	2.727	P	0.979	A	1.876	P	D430041B17	NM_172737	Hypothetical protein D430041B17					Mm.44666
GE1528443	0.602	A	0.422	A	0.329	A	0.288	A	0.438	A	0.408	A		BY764635	BY764635 RIKEN full-length enriched, activated spleen Mus musculus cDNA clone F830001D14 3', mRNA sequence.	EST
GE36406	5.968	P	6.114	P	5.234	P	6.613	P	6.541	P	5.842	P	Fiz1	NM_011813	Flt3 interacting zinc finger protein 1		biological_process unknown	protein binding; protein kinase binding	cytoplasm; nucleus	Mm.38911
GE35492	3.006	M	3.866	P	2.375	P	2.773	P	3.047	P	2.598	P	Gpr34	NM_011823	G protein-coupled receptor 34		G-protein coupled receptor protein signaling pathway	G-protein coupled receptor activity; purinergic nucleotide receptor activity, G-protein coupled; rhodopsin-like receptor activity	integral to membrane	Mm.327591
GE137457	9.401	P	10	P	7.881	P	10.19	P	9.621	P	10.21	P	9630046K23Rik	NM_172380	RIKEN cDNA 9630046K23 gene				extracellular space	Mm.284366
GE36750	2.092	P	2.868	P	2.258	P	3.1	P	3.021	P	2.971	P	Rnf19	NM_013923	Ring finger protein (C3HC4 type) 19		protein ubiquitination	ubiquitin-protein ligase activity; zinc ion binding	integral to membrane; ubiquitin ligase complex	Mm.5181
GE37006	0.178	A	0.467	A	0.31	A	0.611	A	0.466	A	0.219	A	Tmod4	NM_016712	Tropomodulin 4		actin filament organization; barbed-end actin filament capping	actin binding; tropomyosin binding	F-actin capping protein complex; cytoskeleton	Mm.71935
GE138057	6.071	P	5.711	P	4.664	P	9.94	P	6.089	P	6.604	P	Nipa	NM_172735	Nuclear interacting partner of anaplastic lymphoma kinase (Alk)		anti-apoptosis	protein binding	nucleus	Mm.29780
GE1504618	0.323	A	0.113	A	0.445	A	0.345	A	0.0761	A	0.275	A	2010109N14Rik	BF181273	RIKEN cDNA 2010109N14 gene	EST
GE1543869	0.333	A	0.7	A	0.202	A	0.573	A	0.0668	A	0.237	A		CODELINK UNIQUE
GE36772	5.07	P	5.289	P	2.418	P	8.243	M	2.048	P	4.95	P	Siva	NM_013929	Cd27 binding protein (Hindu God of destruction)		apoptosis; induction of apoptosis; positive regulation of apoptosis	CD27 receptor binding; protein binding	cytoplasm	Mm.289812
GE37000	8.848	P	7.58	P	3.565	P	11.73	P	2.922	P	7.496	P	Scly	BC021389	Selenocysteine lyase	MGC		lyase activity		Mm.25724
GE36201	1.832	P	2.525	P	1.703	P	2.748	P	2.324	P	2.489	P	Tie1	NM_011587	Tyrosine kinase receptor 1		negative regulation of angiogenesis; negative regulation of cell migration; plasma membrane fusion; protein amino acid phosphorylation	ATP binding; kinase activity; protein kinase activity; protein serine/threonine kinase activity; protein-tyrosine kinase activity; receptor activity; transferase activity	extracellular space; integral to membrane	Mm.4345
GE137451	4.757	P	4.838	P	4.167	P	6.349	P	4.568	P	4.017	P	Wdrx1	NM_172372	WD repeat domain, X-linked 1					Mm.305725
GE1571952	0.434	A	0.326	A	0.569	A	0.938	A	0.32	A	0.638	A	E230015B07Rik	NM_177057	RIKEN cDNA E230015B07 gene					Mm.137379
GE1547409	1.874	P	2.548	P	1.359	P	2.584	P	1.853	P	2.315	P	1110003E01Rik	AW824717	RIKEN cDNA 1110003E01 gene	EST
GE36856	1.282	P	1.297	A	1.027	A	1.755	P	1.455	P	1.664	P	Tjp2	NM_011597	Tight junction protein 2			protein binding	membrane; nucleus; plasma membrane; tight junction	Mm.104744
GE1573915	1.608	P	1.755	P	1.558	P	1.779	P	2.181	P	1.878	P	Gria2	AK082439	Glutamate receptor, ionotropic, AMPA2 (alpha 2)	HTC; CAP trapper
GE1495282	0.324	A	0.0638	A	0.433	A	0.156	A	0.403	A	0.128	A	Sycp1	NM_011516	Synaptonemal complex protein 1		meiosis; synaptonemal complex formation	DNA binding	nucleus; synaptonemal complex	Mm.243849
GE36991	1.149	P	1.352	P	1.022	A	1.364	P	1.234	P	1.317	P	Nsbp1	NM_016710	Nucleosome binding protein 1		regulation of transcription from Pol I promoter; regulation of transcription, DNA-dependent	DNA binding; chromatin binding	chromatin; nucleoplasm; nucleus	Mm.298443
GE138055	3.987	P	4.151	P	3.572	P	5.423	P	4.384	P	4.583	P	Stk38l	NM_172734	Serine/threonine kinase 38 like		protein amino acid phosphorylation; protein targeting	ATP binding; kinase activity; protein serine/threonine kinase activity; transferase activity	cytoplasm	Mm.322121
GE1453111	1.801	P	1.87	P	1.741	P	2.371	P	1.848	P	1.694	P	2610204K14Rik	NM_025997	RIKEN cDNA 2610204K14 gene					Mm.241472
GE137460	1.571	P	2.562	P	1.58	P	3.077	M	2.571	P	3.059	P	6330530A05Rik	NM_172383	RIKEN cDNA 6330530A05 gene				integral to membrane	Mm.23639
GE1543935	1.331	P	1.312	P	1.542	P	1.139	P	1.458	P	1.751	P	Ss18	NM_009280	Synovial sarcoma translocation, Chromosome 18					Mm.31761
GE1572983	0.198	A	0.168	A	0.254	A	0.368	A	0.108	A	0.278	A	Anubl1	CA463736	AN1, ubiquitin-like, homolog (Xenopus laevis)	EST
GE1506286	0.362	A	0.32	A	0.175	A	0.548	A	0.4	A	0.403	A	Prkce	BI465702	Protein kinase C, epsilon	EST
GE1535567	0.561	A	0.166	A	0.227	A	0.47	A	0.361	A	0.281	A	Adam1b	BU938571	A disintegrin and metalloproteinase domain 1b	EST
GE36210	8.158	P	12.23	P	9.366	P	14.2	P	11.88	P	12.72	P	Tbpl1	NM_011603	TATA box binding protein-like 1		acrosome formation; dTTP biosynthesis; regulation of transcription, DNA-dependent; spermatogenesis; transcription initiation from Pol II promoter	DNA binding; RNA polymerase II transcription factor activity	cytoplasm; nucleus; transcription factor TFIID complex	Mm.86670
GE35567	16.59	P	22.45	P	17.44	P	25.25	P	19.97	P	22.16	P	Hs2st1	NM_011828	Heparan sulfate 2-O-sulfotransferase 1		heparan sulfate proteoglycan biosynthesis, polysaccharide chain biosynthesis; heparin metabolism	heparan sulfate 2-O-sulfotransferase activity	extracellular space	Mm.12863
GE138046	0.547	A	0.31	A	0.476	A	0.995	P	0.494	A	0.205	A	D330028D13Rik	NM_172727	RIKEN cDNA D330028D13 gene					Mm.35199
GE1545487	0.344	A	0.182	A	0.285	A	0.0494	A	0.2	A	0.01*	A	Svs7	NM_020264	Seminal vesicle protein, secretion 7			calmodulin binding	extracellular space	Mm.252879
GE1486394	3.3	P	3.736	P	2.962	P	5.092	P	3.08	M	3.206	P	A430062P19Rik	AK079770	Mus musculus 0 day neonate thymus cDNA, RIKEN full-length enriched library, clone:A430062P19 product:unknown EST, full insert sequence.	HTC; CAP trapper
GE36792	0.381	A	0.01*	A	0.607	A	0.669	A	0.662	A	0.978	A	Zfp354c	NM_013922	Zinc finger protein 354C		regulation of transcription, DNA-dependent	nucleic acid binding	intracellular; nucleus	Mm.103674
GE1513473	0.366	A	0.01*	A	0.504	A	0.624	A	0.321	A	0.01*	A	Tcp11	NM_013687	T-complex protein 11		spermatogenesis			Mm.29758
GE138047	0.6	A	0.462	A	0.343	A	0.404	A	0.49	A	0.305	A	Creb5	NM_172728	CAMP responsive element binding protein 5		regulation of transcription, DNA-dependent	DNA binding	nucleus	Mm.321138
GE36606	3.847	P	4.578	P	3.99	P	4.461	P	4.25	P	3.784	P	Fbxl6	NM_013909	F-box and leucine-rich repeat protein 6		GO:6512(ubiquitin cycle)			Mm.275279
GE36969	5.036	P	5.16	P	4.583	P	5.901	P	4.962	P	4.427	P	Pdcd7	NM_016688	Programmed cell death protein 7		apoptosis; regulation of transcription, DNA-dependent		nucleus	Mm.29193
GE1501509	1.289	P	1.117	A	0.668	A	1.27	P	0.892	A	0.862	A		AV130048	Similar to P38IP protein	EST
GE1509425	0.681	A	0.886	A	1.02	P	1.368	P	1.695	P	0.614	A	Cyp51	AK028815	Cytochrome P450, 51	HTC; CAP trapper	cholesterol biosynthesis; electron transport; proteolysis and peptidolysis	methyltransferase activity; sterol 14-demethylase activity; trypsin activity	extracellular space; integral to membrane	Mm.140158
GE1561969	0.01*	A	0.164	A	0.556	A	0.494	A	0.244	A	0.301	A		AI551370	mx06f05.y1 Soares mouse NML Mus musculus cDNA clone IMAGE:679425 5', mRNA sequence.	EST
GE1492778	5.034	P	6.676	P	5.829	P	5.992	P	5.4	P	6.065	P	A930031L14Rik	AK033906	RIKEN cDNA A930031L14 gene	HTC; CAP trapper
GE1547426	2.228	P	2.194	P	1.269	P	2.548	P	2.069	P	2.048	P	Vars2l	BC057036	Valyl-tRNA synthetase 2-like	MGC	tRNA aminoacylation for protein translation	ATP binding; ligase activity; tRNA ligase activity		Mm.32002
GE1527353	0.249	A	0.374	A	0.185	A	0.571	A	0.55	A	0.985	P	Car11	BU706083	Carbonic anhydrase 11	EST
GE36844	1.523	P	1.802	P	1.499	P	1.12	A	1.94	P	1.425	P	Cdh20	NM_011800	Cadherin 20		cell adhesion; cell-cell adhesion; homophilic cell adhesion	calcium ion binding; protein binding	extracellular space; integral to membrane	Mm.103640
GE138190	0.779	A	0.652	A	0.187	A	0.238	A	0.618	A	1.179	P	Btbd7	AK033160	BTB (POZ) domain containing 7	HTC; CAP trapper	biological_process unknown	molecular_function unknown	cellular_component unknown	Mm.63456
GE1566474	2.566	P	3.281	P	2.824	P	3.564	P	3.04	P	2.738	P	Tacc3	NM_011524	Transforming, acidic coiled-coil containing protein 3		cytoplasmic sequestering of transcription factor; hemopoiesis; regulation of cell cycle; response to stress	GO:5515(protein binding)	centrosome; cytoplasm	Mm.379024
GE36200	6.893	P	9.337	P	6.896	P	8.925	P	7.905	P	7.184	P	Tia1	NM_011585	Cytotoxic granule-associated RNA binding protein 1		apoptosis	RNA binding	cytoplasm; nucleus	Mm.274425
GE137448	2.978	P	2.709	P	2.483	P	3.237	P	3.114	P	2.756	P	4732437J24Rik	NM_172338	RIKEN cDNA 4732437J24 gene		GO:6457(protein folding)	GO:51082(unfolded protein binding)		Mm.39102
GE1510760	0.337	A	0.247	A	0.431	A	0.618	A	0.332	A	0.0228	A		AI509282	Transcribed locus	EST
GE36649	0.477	A	0.434	A	0.497	A	0.428	A	0.295	A	0.253	A	Hnf4g	NM_013920	Hepatocyte nuclear factor 4, gamma		regulation of transcription, DNA-dependent; transcription from Pol II promoter	DNA binding; ligand-dependent nuclear receptor activity; steroid binding; steroid hormone receptor activity; transcription factor activity; transcriptional activator activity	nucleus; transcription factor complex	Mm.330897
GE36957	0.196	A	0.277	A	0.483	A	0.209	A	0.785	A	0.428	A	Aqp3	NM_016689	Aquaporin 3		transport; water transport	transporter activity; water channel activity	integral to membrane; integral to plasma membrane	Mm.34043
GE36204	0.529	A	0.559	A	0.01*	A	0.316	A	0.223	A	0.263	A	Timp1	NM_011593	Tissue inhibitor of metalloproteinase 1		GO:43249(erythrocyte maturation)	metalloendopeptidase inhibitor activity	basement membrane; extracellular matrix (sensu Metazoa); extracellular space	Mm.8245
GE35455	0.047	A	0.334	A	0.584	A	0.319	A	0.29	A	0.657	A	Gdf15	NM_011819	Growth differentiation factor 15			cytokine activity; growth factor activity	extracellular space	Mm.31325
GE138321	0.426	A	0.435	A	0.489	A	0.597	A	0.621	A	0.478	A	4930401F20Rik	NM_172895	RIKEN cDNA 4930401F20 gene					Mm.333542
GE1429359	0.118	A	0.266	A	0.227	A	0.688	A	0.332	A	0.44	A		BI647744	603276871F1 NCI_CGAP_Mam3 Mus musculus cDNA clone IMAGE:5317432 5', mRNA sequence.	EST
GE1552762	8.151	P	9.292	P	8.815	P	10.67	P	8.405	P	7.658	P		BG088299	H3151C08-5 NIA Mouse 15K cDNA Clone Set Mus musculus cDNA clone H3151C08 5', mRNA sequence.	EST
GE1513224	2.177	P	1.42	P	2.413	P	2.036	P	2.137	P	1.937	P		CB244707	Similar to KIAA1855 protein	EST
GE1543604	3.26	P	3.593	M	3.097	P	4.704	P	3.483	P	2.939	P	Aarsl; Gm89; MGC69820	NM_198608	synonyms: Gm89, MGC69820; go_component: cellular_component unknown [goid 0008372] [evidence ND]; go_function: molecular_function unknown [goid 0005554] [evidence ND]; go_process: biological_process unknown [goid 0000004] [evidence ND]; Mus musculus alanyl-tRNA synthetase like (Aarsl), mRNA.		biological_process unknown	molecular_function unknown	cellular_component unknown	Mm.329063
GE1540451	51.52	P	56.42	P	46.61	P	59.59	P	47.54	P	46.38	P	Lt1	BE981824	Lurcher transcript 1	EST
GE1404542	0.0118	A	0.144	A	0.198	A	0.309	A	0.318	A	0.355	A	AI447904	BY765359	Expressed sequence AI447904	EST
GE1554375	11.75	P	14.34	P	10.74	P	14.51	P	11.21	P	11.48	P	MGC69750	BU609841	Similar to GTP-binding protein ragB	EST
GE1565682	0.185	A	0.114	A	0.254	A	0.357	A	0.179	A	0.54	A	Tlk2	AI464643	Tousled-like kinase 2 (Arabidopsis)	EST
GE1534719	0.557	A	0.512	A	0.168	A	0.256	A	0.812	A	0.863	A	6230417E10Rik	NM_199022	RIKEN cDNA 6230417E10 gene					Mm.120067
GE1552573	0.307	A	0.387	A	0.579	A	0.365	A	0.451	A	0.395	A	1700051A21Rik	AK077134	RIKEN cDNA 1700051A21 gene	HTC; CAP trapper
GE137453	0.01*	A	0.319	A	0.255	A	0.0476	A	0.345	A	0.0744	A	BC026439	NM_172378	CDNA sequence BC026439				integral to membrane	Mm.26555
GE1407356	0.51	A	0.361	A	0.319	A	0.859	A	0.618	A	0.16	A	4933402D24Rik	AK016612	RIKEN cDNA 4933402D24 gene	HTC; CAP trapper
GE137596	0.699	A	1.417	P	0.502	A	0.987	P	0.41	A	1.545	P	Frmd4a	NM_172475	FERM domain containing 4A			GO:5488(binding); GO:8092(cytoskeletal protein binding)	cytoskeleton	Mm.37932
GE1393088	0.509	A	0.251	A	0.233	A	0.459	A	0.01*	A	0.161	A	Epha2	NM_010139	Eph receptor A2		ephrin receptor signaling pathway; neuron differentiation; protein amino acid phosphorylation; transmembrane receptor protein tyrosine kinase signaling pathway	ATP binding; ephrin receptor activity; protein kinase activity; protein serine/threonine kinase activity; protein-tyrosine kinase activity; transferase activity	extracellular space; integral to membrane	Mm.2581
GE1465686	0.529	A	0.689	A	0.662	A	1.287	P	0.645	A	0.586	A	2700085M18Rik	NM_030198	RIKEN cDNA 2700085M18 gene					Mm.35546
GE1501459	0.793	A	0.362	A	0.839	A	1.206	P	1.312	P	1.063	P		AK075665	Similar to Dual specificity protein phosphatase 13 (Testis- and skeletal-muscle-specific DSP)	HTC; CAP trapper
GE1466111	1.013	P	0.379	A	1.293	P	1.545	P	0.937	A	1.185	P	BC024139	NM_198172	CDNA sequence BC024139		cell cycle arrest; regulation of transcription, DNA-dependent	transcription factor activity		Mm.205253
GE1389227	3.395	P	3.375	P	2.092	P	4.575	P	4.581	P	4.019	P	Mapk14	BY717943	Mitogen activated protein kinase 14	EST
GE1464096	0.671	A	0.01*	A	0.451	A	0.666	A	0.216	A	0.425	A	4921525B02Rik	AK029783	RIKEN cDNA 4921525B02 gene	HTC; CAP trapper
GE1481724	0.3	A	0.313	A	0.387	A	0.806	A	0.414	A	0.879	A		AI850386	Transcribed locus	EST
GE1549460	0.625	A	0.386	A	0.611	A	1.039	A	0.425	A	0.884	A		AK081490	16 days embryo head cDNA, RIKEN full-length enriched library, clone:C130021A05 product:unknown EST, full insert sequence	HTC; CAP trapper
GE137715	0.915	A	0.768	A	0.501	A	0.757	A	0.565	A	0.264	A	5730593F17Rik	NM_172543	RIKEN cDNA 5730593F17 gene					Mm.262113
GE138307	0.547	A	0.411	A	0.373	A	1.816	P	0.476	A	0.295	A	Svs1	NM_172888	Seminal vesicle secretion 1			oxidoreductase activity		Mm.207324
GE1428553	0.408	A	0.148	A	0.38	A	0.737	A	0.0283	A	0.911	P		CODELINK UNIQUE
GE137592	2.855	P	2.746	P	2.718	P	3.929	P	2.937	P	3.795	P	Itih5	NM_172471	Inter-alpha (globulin) inhibitor H5				extracellular space	Mm.313876
GE137709	4.77	P	3.691	P	2.903	P	5.035	P	3.644	P	4.579	P	AI854408	AK041354	Expressed sequence AI854408	HTC; CAP trapper			integral to membrane	Mm.256845
GE137712	2.341	P	1.967	P	1.859	P	0.939	A	2.324	P	2.391	P	4732479N06Rik	NM_172540	RIKEN cDNA 4732479N06 gene			S-adenosylmethionine-dependent methyltransferase activity	GO:5634(nucleus)	Mm.289368
GE1426608	0.428	A	0.196	A	0.145	A	0.316	A	0.407	A	0.45	A	Rnpepl1	BF224480	Arginyl aminopeptidase (aminopeptidase B)-like 1	EST
GE1443844	0.818	A	0.231	A	0.377	A	0.929	A	0.267	A	0.867	A	Fto	BY708968	Fatso	EST
GE137593	7.559	P	6.714	P	5.262	P	3.773	P	7.503	P	7.049	P	Hace1	NM_172473	HECT domain and ankyrin repeat containing, E3 ubiquitin protein ligase 1			ligase activity		Mm.34916
GE1500015	0.682	A	0.689	A	0.68	A	0.681	A	0.398	A	0.956	A		BU610525	Gene model 1027, (NCBI)	EST
GE138175	0.01*	A	0.247	A	0.469	A	0.246	A	0.489	A	0.533	A	4932418K24Rik	NM_172799	RIKEN cDNA 4932418K24 gene			ligase activity		Mm.249912
GE138183	10.48	P	8.932	P	7.249	P	13.87	P	10.22	P	10.85	P	Syt14l	NM_172804	Synaptotagmin 14-like			NOT calcium-dependent phospholipid binding; protein binding; protein heterodimerization activity; protein homodimerization activity	integral to membrane	Mm.311393
GE138316	4.043	P	4.239	P	5.832	P	9.563	P	6.64	P	7.153	P	Slc13a4	NM_172892	Solute carrier family 13 (sodium/sulfate symporters), member 4		sodium ion transport	transporter activity	membrane	Mm.23666
GE1493245	9.639	P	12.8	P	11.39	P	14.55	P	9.839	P	12.68	P	Mllt4	BC026648	RIKEN cDNA 5033403D15 gene	HTC
GE137703	0.636	A	0.423	A	0.292	A	0.393	A	0.577	A	0.0634	A	4932408B21Rik	NM_172535	RIKEN cDNA 4932408B21 gene					Mm.61131
GE1426673	0.686	A	0.263	A	0.542	A	0.535	A	1.145	P	1899-12-31 08:00:57	A		BY740412	Similar to heparan sulphate D-glucosaminyl 3-O-sulfotransferase-3B like	EST
GE1558818	1.586	P	2.482	P	2.346	P	3.149	P	2.464	P	2.625	P	Usp6nl	CA871463	USP6 N-terminal like	EST
GE138311	0.482	A	0.52	A	0.446	A	0.526	A	0.525	A	0.577	A	AI326477	NM_172891	Expressed sequence AI326477		GO:6468(protein amino acid phosphorylation)	kinase activity; protein-tyrosine kinase activity; receptor activity; transferase activity	GO:16021(integral to membrane); GO:16020(membrane)	Mm.20114
GE1550867	6.694	P	7.851	P	6.656	P	13.07	P	7.616	P	1900-01-10 03:36:00	P	6030470M02Rik	NM_177119	RIKEN cDNA 6030470M02 gene
GE1451821	0.484	A	0.348	A	0.233	A	1.081	A	0.501	A	0.0871	A	5830411E10Rik	NM_028696	RIKEN cDNA 5830411E10 gene					Mm.196290
GE1510375	4.151	P	3.647	P	1.451	P	5.386	P	1.4	P	3.392	P	1700064K09Rik	BF383460	RIKEN cDNA 1700064K09 gene	EST
GE1470389	0.449	A	0.236	A	0.0813	A	0.742	A	0.249	A	0.602	A		BY637028	BY637028 RIKEN full-length enriched, visual cortex Mus musculus cDNA clone K430310N03 3', mRNA sequence.	EST
GE137696	0.433	A	0.412	A	6.548	P	0.663	A	0.814	A	0.275	A	6030465E24Rik	AK049617	RIKEN cDNA 6030465E24 gene	HTC; CAP trapper
GE137585	19.72	P	23.16	P	21.04	P	27.22	P	19.31	P	21.75	P	B130055L09Rik	NM_172467	RIKEN cDNA B130055L09 gene					Mm.101389
GE138179	1.161	P	1.322	P	0.625	A	1.132	P	0.502	A	1.332	P	Dock4	AK122353	Dedicator of cytokinesis 4	FLI_CDNA		GTP binding; GTPase binding; guanyl-nucleotide exchange factor activity	membrane
GE1527137	0.098	A	0.459	A	0.534	A	0.947	A	0.857	A	0.686	A		AA763070	Transcribed locus, moderately similar to NP_112465.1 major urinary protein 1 [Mus musculus]	EST
GE137581	14.2	P	16.14	P	14.44	P	17.89	P	13.32	P	14.16	P	Zdhhc9	NM_172465	Zinc finger, DHHC domain containing 9			metal ion binding	integral to membrane	Mm.207367
GE1442132	0.448	A	0.449	A	1.014	P	1.341	P	0.426	A	0.68	A		AI646201	Transcribed locus	EST
GE1478525	1.228	P	1.43	P	1.348	P	2.089	P	0.726	A	0.946	P	4933432B09Rik	AK017017	RIKEN cDNA 4933432B09 gene	HTC; CAP trapper
GE1449343	0.824	A	1.687	P	1.298	P	2.011	P	0.964	A	1.515	P	Nif3l1	BG091709	Ngg1 interacting factor 3-like 1 (S. pombe)	EST
GE138317	3.239	P	2.586	P	1.143	P	1.697	P	1.307	P	2.908	P	Zc3hdc1	NM_172893	Zinc finger CCCH type domain containing 1		GO:6471(protein amino acid ADP-ribosylation)	nucleic acid binding	nucleus	Mm.268462
GE1462403	0.559	A	0.643	A	0.373	A	0.265	A	0.842	A	0.496	A		AK042845	7 days neonate cerebellum cDNA, RIKEN full-length enriched library, clone:A730030D03 product:hypothetical protein, full insert sequence	HTC; CAP trapper
GE138308	4.968	P	3.436	P	3.09	P	4.052	P	4.873	P	4.822	P	Gabt4	NM_172890	Gamma-aminobutyric acid (GABA-A) transporter 4		neurotransmitter transport	gamma-aminobutyric acid:sodium symporter activity; neurotransmitter:sodium symporter activity	integral to membrane; integral to plasma membrane	Mm.44683
GE1570097	0.175	A	0.16	A	0.0418	A	0.352	A	0.686	A	0.362	A		CA572954	K0542H08-5N NIA Mouse Hematopoietic Stem Cell (Lin-/c-Kit+/Sca-1+) cDNA Library (Long) Mus musculus cDNA clone NIA:K0542H08 IMAGE:30067963 5', mRNA sequence.	EST
GE1440355	3.546	P	5.913	P	4.513	P	8.38	P	4.321	P	6.101	P	Chrac1	NM_053068	RIKEN cDNA 2310051F07 gene			DNA binding; DNA-directed DNA polymerase activity; protein binding	nucleus	Mm.23095
GE138185	2.357	P	1.623	P	1.122	P	1.813	P	0.643	A	2.443	P	6430546I09	NM_172805	Hypothetical protein 6430546I09		GO:6812(cation transport); GO:6811(ion transport); GO:6813(potassium ion transport); GO:6355(regulation of transcription, DNA-dependent); GO:7165(signal transduction); GO:6810(transport); GO:160(two-component signal transduction system (phosphorelay))	GO:5516(calmodulin binding); GO:5261(cation channel activity); GO:5216(ion channel activity); GO:5267(potassium channel activity); GO:30955(potassium ion binding); GO:4871(signal transducer activity); GO:155(two-component sensor molecule activity); GO:5244(voltage-gated ion channel activity); GO:5249(voltage-gated potassium channel activity)	GO:16021(integral to membrane); GO:16020(membrane)	Mm.44465
GE137590	0.115	A	2.617	P	1.717	P	1.184	P	0.49	A	2.846	P	Clic6	NM_172469	Chloride intracellular channel 6		chloride transport; ion transport	ion channel activity; voltage-gated chloride channel activity; voltage-gated ion channel activity	membrane	Mm.44747
GE137706	2.205	P	2.382	P	1.874	P	2.617	P	1.939	P	2.029	P	Zfp609	NM_172536	Zinc finger protein 609			GO:46872(metal ion binding); GO:8270(zinc ion binding)	GO:5634(nucleus)	Mm.139231
GE1489982	0.126	A	0.207	A	0.0275	A	0.214	A	0.0588	A	0.756	A	BC027582	NM_183192	CDNA sequence BC027582
GE1435470	0.31	A	0.0249	A	0.443	A	0.126	A	0.369	A	0.208	A		BI076835	L0289E02-3 NIA Mouse Newborn Ovary cDNA Library Mus musculus cDNA clone L0289E02 3', mRNA sequence.	EST
GE1520305	1.03	P	0.0575	A	0.223	A	0.621	A	1.103	P	0.862	A		BG070780	Transcribed locus	EST
GE1459339	0.23	A	0.209	A	0.576	A	0.468	A	0.402	A	0.52	A	Hist1h2bp	BF166075	Histone 1, H2bp	EST
GE1472173	0.0172	A	0.569	A	0.266	A	0.56	A	0.348	A	0.29	A		CODELINK UNIQUE
GE1393171	0.308	A	0.235	A	0.326	A	0.404	A	0.339	A	0.483	A	Mylc2b	CK790173	Myosin light chain, regulatory B	EST
GE138168	2.712	P	3.278	P	2.544	P	3.66	P	2.409	P	2.385	P	Zfp454	NM_172794	Zinc finger protein 454		GO:6355(regulation of transcription, DNA-dependent); GO:6350(transcription)	GO:46872(metal ion binding); GO:8270(zinc ion binding)	GO:5634(nucleus)	Mm.74335
GE138176	0.0956	A	0.43	A	0.421	A	0.586	A	0.947	A	0.37	A	Otop2	NM_172801	Otopetrin 2					Mm.44542
GE1393348	6.723	P	8.043	P	6.905	P	9.097	P	6.384	P	6.294	P	Safb2	BC050855	Scaffold attachment factor B2		regulation of transcription, DNA-dependent	DNA binding; RNA binding	nucleus
GE1469761	0.425	A	0.127	A	0.382	A	0.485	A	0.452	A	0.611	A	4933428D01Rik	AK016963	RIKEN cDNA 4933428D01 gene	HTC; CAP trapper
GE1458943	0.366	A	0.45	A	0.333	A	0.423	A	0.01*	A	0.436	A	2410003K15Rik	BB758987	RIKEN cDNA 2410003K15 gene	EST
GE138302	0.567	A	0.715	A	0.254	A	0.427	A	0.311	A	0.262	A		NM_172887	Mm.249345
GE137583	1.045	A	0.687	A	0.931	A	0.765	A	0.673	A	0.935	P	Adamts18	NM_172466	A disintegrin-like and metalloprotease (reprolysin type) with thrombospondin type 1 motif, 18		proteolysis and peptidolysis	metalloendopeptidase activity; metallopeptidase activity	GO:31012(extracellular matrix); GO:5578(extracellular matrix (sensu Metazoa))	Mm.167471
GE1428209	0.605	A	0.668	A	0.146	A	0.331	A	0.281	A	0.413	A	BC067047	BQ554712	CDNA sequence BC067047	EST
GE36090	0.668	A	0.988	A	0.462	A	0.767	A	0.131	A	0.332	A	Slc10a2	NM_011388	Solute carrier family 10, member 2		organic anion transport; sodium ion transport	bile acid:sodium symporter activity; carrier activity	integral to membrane; integral to plasma membrane	Mm.3500
GE36237	2.86	P	2.542	P	2.089	P	2.814	P	0.792	A	1.936	P	Trip6	NM_011639	Thyroid hormone receptor interactor 6		GO:6118(electron transport); GO:6355(regulation of transcription, DNA-dependent)	protein binding; thyroid hormone receptor binding	GO:5634(nucleus)	Mm.27063
GE1431284	0.0361	A	0.193	A	0.01*	A	0.311	A	0.15	A	0.4	A		CODELINK UNIQUE
GE137694	0.5	A	0.189	A	0.427	A	0.399	A	0.265	A	0.886	A	9430022A14	NM_172530	Hypothetical protein 9430022A14					Mm.225
GE138300	2.478	P	1.385	P	1.544	P	1.708	P	1.758	P	1.826	P	C630028F04Rik	NM_172885	RIKEN cDNA C630028F04 gene					Mm.348844
GE138171	0.0756	A	0.164	A	0.113	A	0.177	A	0.391	A	0.23	A	9830137M10Rik	NM_172796	RIKEN cDNA 9830137M10 gene			hydrolase activity		Mm.270253
GE137578	0.0982	A	0.491	A	0.192	A	0.104	A	0.485	A	0.199	A	Daam1	NM_172464	Dishevelled associated activator of morphogenesis 1		actin cytoskeleton organization and biogenesis; cell organization and biogenesis	Rho GTPase binding; actin binding
GE1393370	4.149	P	4.36	P	4.303	P	4.963	P	4.048	P	3.815	P	Ccl6	BY555680	Chemokine (C-C motif) ligand 6	EST
GE1490886	0.378	A	0.19	A	0.288	A	0.412	A	0.762	A	0.438	A		CF174733	B0943B06-5 NIA Mouse Unfertilized Egg cDNA Library (Long 1) Mus musculus cDNA clone NIA:B0943B06 IMAGE:30476369 5', mRNA sequence.	EST
GE137699	0.462	A	0.427	A	0.439	A	0.551	A	0.479	A	0.554	A	4932411E22Rik	NM_172534	RIKEN cDNA 4932411E22 gene					Mm.60997
GE1460044	2.577	P	2.374	P	1.91	P	2.546	P	1.978	P	2.24	P	Khdrbs3	AK082037	KH domain containing, RNA binding, signal transduction associated 3	HTC; CAP trapper
GE1511483	0.118	A	0.419	A	0.161	A	0.501	A	0.472	A	0.562	A	C130021I20	NM_177842	Hypothetical protein C130021I20					Mm.72070
GE1517004	0.329	A	0.207	A	0.344	A	0.399	A	0.623	A	0.649	A	9630026M06Rik	AK036007	RIKEN cDNA 9630026M06 gene	HTC; CAP trapper
GE1445974	3.895	P	2.618	P	1.807	P	3.935	P	1.005	A	2.71	P	Fxr1h	CF896529	Fragile X mental retardation gene 1, autosomal homolog	EST
GE35525	0.227	A	0.31	A	0.244	A	0.134	A	0.673	A	0.71	A	H2-Ob	NM_010389	Histocompatibility 2, O region beta locus		antigen presentation, exogenous antigen; antigen processing, exogenous antigen via MHC class II; immune response	MHC class II receptor activity	integral to membrane; intracellular; lysosome	Mm.358604
GE1392741	3.383	P	2.514	P	0.992	P	3.84	P	0.978	A	2.388	P	Vps54	NM_139061	Vacuolar protein sorting 54 (yeast)		biological_process unknown	molecular_function unknown	cellular_component unknown	Mm.170103
GE1415869	6.271	P	4.477	P	2.213	P	8.235	P	2.184	P	5.147	P	AI646023	NM_198860	Expressed sequence AI646023					Mm.259320
GE35347	18.73	P	14.16	P	5.173	P	9.708	P	4.319	P	11.08	P	Eif2b4	NM_010122	Eukaryotic translation initiation factor 2B, subunit 4 delta		protein biosynthesis; translational initiation	GTP binding; translation initiation factor activity	eukaryotic translation initiation factor 2B complex	Mm.29394
GE35533	0.456	A	0.13	A	0.363	A	1.123	A	0.01*	A	0.471	A	Hao1	NM_010403	Hydroxyacid oxidase 1, liver		electron transport; oxidative photosynthetic carbon pathway	(S)-2-hydroxy-acid oxidase activity; oxidoreductase activity	peroxisome	Mm.26634
GE1462440	0.298	A	0.582	A	0.652	A	0.506	A	0.223	A	0.415	A		CK338595	C0657C08-3 NIA Mouse Trophoblast Stem Cell cDNA Library (Short) Mus musculus cDNA clone C0657C08 3', mRNA sequence.	EST
GE1515281	0.524	A	0.747	A	0.409	A	1.436	P	0.772	A	0.275	A	5031439A09Rik	CF580150	RIKEN cDNA 5031439A09 gene	EST
GE1458665	0.261	A	0.593	A	0.439	A	0.353	A	0.23	A	0.0848	A	Gm734	AW060419	Gene model 734, (NCBI)	EST
GE36436	0.393	A	0.323	A	0.325	A	0.207	A	0.132	A	0.534	A	Sim1	NM_011376	Single-minded 1		development; neurogenesis; regulation of transcription; regulation of transcription, DNA-dependent; signal transduction	DNA binding; protein binding; signal transducer activity; transcription factor activity; transcription regulator activity	nucleus	Mm.4774
GE1436197	0.266	A	0.422	A	0.244	A	0.262	A	0.638	A	0.282	A	1700073E17Rik	AK006943	RIKEN cDNA 1700073E17 gene	HTC; CAP trapper		structural constituent of ribosome	ribonucleoprotein complex	Mm.179075
GE1471515	0.693	A	0.392	A	0.681	A	1.174	P	0.962	A	0.785	A	1110013G13Rik	CF578442	RIKEN cDNA 1110013G13 gene	EST
GE35531	6.186	P	5.667	P	4.357	P	7.729	P	5.784	P	6.044	P	H2-T23	NM_010398	RIKEN cDNA C920025E04 gene		antigen presentation, endogenous antigen; antigen processing, endogenous antigen via MHC class I; defense response; immune response	MHC class I receptor activity	extracellular space; integral to membrane	Mm.35016
GE1390664	0.389	A	0.387	A	0.0783	A	0.326	A	0.12	A	0.171	A	AI182371	NM_178885	Expressed sequence AI182371					Mm.26731
GE1462079	0.184	A	0.805	A	0.271	A	0.257	A	0.594	A	0.537	A	3110037I16Rik	BM211346	RIKEN cDNA 3110037I16 gene	EST
GE1401507	0.103	A	0.01*	A	0.175	A	0.125	A	0.222	A	0.375	A	Trps1	AK048473	Trichorhinophalangeal syndrome I (human)	HTC; CAP trapper
GE36337	6.172	P	5.44	P	4.779	P	5.082	P	5.897	P	6.223	P	Eif2ak3	NM_010121	Eukaryotic translation initiation factor 2 alpha kinase 3		electron transport; protein amino acid phosphorylation; protein biosynthesis; regulation of protein biosynthesis; regulation of translation; response to unfolded protein	ATP binding; kinase activity; protein kinase activity; protein serine/threonine kinase activity; protein-tyrosine kinase activity; transferase activity; translation initiation factor activity	cytoplasm; endoplasmic reticulum; extracellular space; integral to membrane	Mm.247167
GE1412396	19.9	P	21.98	P	13.86	P	14.69	P	9.943	P	19.85	P	AU018122	AK087504	Expressed sequence AU018122	HTC; CAP trapper
GE36232	37.45	P	34.63	P	25.42	P	48.55	P	42.65	P	47.22	P	Tra1	NM_011631	Tumor rejection antigen gp96		protein folding	ATP binding; calcium ion binding; unfolded protein binding	endoplasmic reticulum; extracellular space	Mm.87773
GE1445496	0.359	A	0.0231	A	0.346	A	1.11	P	0.523	A	0.691	A		BY734237	Transcribed locus, moderately similar to XP_216369.2 similar to ORF2 consensus sequence encoding endonuclease and reverse transcriptase minus RNaseH [Rattus norvegicus]	EST
GE1427429	0.426	A	0.586	A	0.404	A	0.217	A	0.118	A	0.01*	A		BF583852	Similar to immunoglobulin light chain variable region	EST
GE1394973	3.069	P	2.47	P	1.658	P	1.996	P	2.043	P	1.734	P		NM_177229
GE1413779	0.738	A	1.559	P	0.76	A	2.183	P	1.959	P	1.797	P	Vasp	NM_009499	Vasodilator-stimulated phosphoprotein		GO:30036(actin cytoskeleton organization and biogenesis); GO:7411(axon guidance); GO:1843(neural tube closure)	actin binding	filopodium; focal adhesion; lamellipodium	Mm.9684
GE1492118	0.679	A	0.722	A	0.698	A	0.446	A	0.309	A	0.528	A	Zc3hdc5	CB195812	Zinc finger CCCH type domain containing 5	EST
GE36068	3.429	P	2.922	P	2.374	P	3.326	P	2.915	P	3.033	P	Frzb	NM_011356	Frizzled-related protein		Wnt receptor signaling pathway; development	transmembrane receptor activity	extracellular space; membrane	Mm.314721
GE36228	4.389	P	3.804	P	3.526	P	4.289	P	3.911	P	4.139	P	Top3b	NM_011624	Topoisomerase (DNA) III beta		DNA modification; DNA topological change; DNA unwinding	DNA binding; DNA topoisomerase activity; DNA topoisomerase type I activity; nucleic acid binding	GO:793(condensed chromosome)	Mm.326089
GE35341	1.034	A	0.702	A	0.582	A	1.321	P	0.632	A	0.864	A	Efna1	NM_010107	Ephrin A1		activation of MAPK; ephrin receptor signaling pathway; neuron differentiation; regulation of axonogenesis		extracellular space; membrane	Mm.15675
GE35512	0.545	A	0.0707	A	0.341	A	0.549	A	0.284	A	0.275	A	Gypa	BF608145	Glycophorin A	EST
GE1476230	0.617	A	1.499	P	0.762	A	1.484	P	0.486	A	1.386	P	4921505C17Rik	CF172754	RIKEN cDNA 4921505C17 gene	EST
GE1429343	0.658	A	0.877	A	0.355	A	0.476	A	0.396	A	0.705	A		AK045629	Mus musculus adult male corpora quadrigemina cDNA, RIKEN full-length enriched library, clone:B230216K11 product:unclassifiable, full insert sequence.	HTC; CAP trapper
GE1448893	0.413	A	0.512	A	0.364	A	0.066	A	0.124	A	0.196	A	Lats2	AV102264	Large tumor suppressor 2	EST
GE1424617	0.415	A	0.559	A	0.747	A	0.424	A	0.512	A	0.856	A	B930063P07Rik	AK046832	Phosphodiesterase 4D, cAMP specific	HTC; CAP trapper
GE1420858	2.976	P	3.839	P	3.451	P	4.373	P	3.439	P	3.413	P	Mmab	NM_029956	Methylmalonic aciduria (cobalamin deficiency) type B homolog (human)		biological_process unknown	transferase activity	mitochondrion	Mm.105182
GE36229	8.25	P	6.937	P	5.947	P	9.42	P	7.258	P	6.678	P	Tparl	NM_011626	TPA regulated locus			molecular_function unknown	extracellular space; integral to membrane	Mm.790
GE1450394	2.031	P	1.912	P	1.457	P	2.584	P	1.575	P	1.366	P	Pgpep1	AK051294	Pyroglutamyl-peptidase I	HTC; CAP trapper
GE35342	1.567	P	2.244	P	1.429	P	2.192	P	1.953	P	1.75	P	Efna5	U90664	RIKEN cDNA C530014P21 gene		development; neurogenesis		extracellular space; membrane
GE35519	0.176	A	0.578	A	0.479	A	0.366	A	0.0842	A	0.2	A	Hist1h1t	NM_010377	Histone 1, H1t		chromosome organization and biogenesis (sensu Eukaryota); nucleosome assembly; spermatogenesis	DNA binding	chromosome; nucleosome; nucleus	Mm.8048
GE36086	30.28	P	30.84	P	32.84	P	58.78	P	31.35	P	43.56	P	Siat9	NM_011375	Sialyltransferase 9 (CMP-NeuAc:lactosylceramide alpha-2,3-sialyltransferase)		protein amino acid glycosylation	sialyltransferase activity; transferase activity, transferring glycosyl groups	Golgi apparatus; integral to membrane	Mm.38248
GE35346	0.184	A	0.492	A	0.124	A	0.357	A	0.287	A	0.215	A	Egf	NM_010113	Epidermal growth factor		regulation of peptidyl-tyrosine phosphorylation	calcium ion binding; growth factor activity	extracellular space; integral to membrane	Mm.252481
GE36437	4.456	P	4.594	P	2.447	P	5.909	P	2.585	P	5.112	P	Sim2	NM_011377	Single-minded 2		development; embryonic pattern specification; lung development; neurogenesis; regulation of transcription, DNA-dependent; signal transduction	DNA binding; copper ion binding; protein binding; signal transducer activity; transcriptional repressor activity	nucleus	Mm.4775
GE36233	0.406	A	0.595	A	0.131	A	1.022	P	0.594	A	0.742	A	Traf5	NM_011633	Tnf receptor-associated factor 5		apoptosis; positive regulation of cell proliferation; protein ubiquitination; signal transduction	signal transducer activity; ubiquitin-protein ligase activity; zinc ion binding	ubiquitin ligase complex	Mm.299292
GE36225	0.307	A	0.572	A	0.128	A	0.559	A	0.332	A	0.452	A	Tnnt3	NM_011620	Troponin T3, skeletal, fast		muscle development; regulation of muscle contraction	structural constituent of cytoskeleton	muscle fiber; troponin complex	Mm.350054
GE1447423	0.01*	A	0.701	A	0.495	A	0.361	A	0.497	A	0.208	A	AI117581	BE628804	Expressed sequence AI117581	EST
GE35507	9.139	P	10.03	P	8.39	P	12.74	P	8.761	P	7.709	P	Gsto1	NM_010362	Glutathione S-transferase omega 1		metabolism	glutathione transferase activity	cytoplasm	Mm.378931
GE1511824	0.0155	A	0.415	A	0.33	A	0.577	A	0.509	A	0.232	A	BC035522	AA754687	Similar to hypothetical protein MGC955	EST
GE1463068	3.835	P	2.896	P	2.647	P	4.513	P	3.708	P	2.757	P	C630007B19Rik	AK050001	RIKEN cDNA C630007B19 gene	HTC; CAP trapper				Mm.333278
GE1409614	0.984	P	0.304	A	0.69	A	1.581	P	0.913	A	1.748	P		CODELINK UNIQUE
GE1531156	0.311	A	0.484	A	0.114	A	0.448	A	0.316	A	0.366	A	Nol4	BY586757	Nucleolar protein 4	EST
GE1452190	0.195	A	0.717	A	0.549	A	1.464	P	0.355	A	1.129	P	B930049P21Rik	AK047332	Mus musculus 10 days neonate cerebellum cDNA, RIKEN full-length enriched library, clone:B930049P21 product:unclassifiable, full insert sequence.	HTC; CAP trapper
GE1395885	0.715	A	1.115	P	0.924	A	1.679	P	1.218	P	1.727	P	9630041C05	AK036147	Hypothetical protein 9630041C05	HTC; CAP trapper
GE1521920	1.963	P	0.763	A	1.114	A	2.194	P	1.768	P	1.692	P	B830017H08Rik	AK080987	RIKEN cDNA B830017H08 gene	HTC; CAP trapper				Mm.310200
GE35337	1.553	P	1.178	P	1.129	A	1.296	P	1.236	P	1.394	P	Eda	NM_010099	Ectodysplasin-A		cell differentiation; cell-matrix adhesion; development; immune response; phosphate transport; positive regulation of NF-kappaB-nucleus import; salivary gland development	tumor necrosis factor receptor binding	apical part of cell; cytoplasm; endoplasmic reticulum membrane; integral to membrane; integral to plasma membrane	Mm.328086
GE1467823	0.223	A	0.401	A	0.01*	A	0.594	A	0.17	A	0.476	A	1110002N22Rik	NM_183275	RIKEN cDNA 1110002N22 gene					Mm.18466
GE36080	0.802	A	0.379	A	0.133	A	0.501	A	0.143	A	0.487	A	Shbg	NM_011367	Sex hormone binding globulin		GO:6520(amino acid metabolism)	protein binding; steroid binding	extracellular space	Mm.1431
GE1459675	0.453	A	0.361	A	0.164	A	0.209	A	0.743	A	0.0592	A		CODELINK UNIQUE
GE1394148	0.431	A	0.5	A	0.284	A	0.383	A	0.225	A	0.264	A	D030015G18Rik	BE456980	RIKEN cDNA D030015G18 gene	EST
GE36462	4.617	P	4.153	P	4.428	P	6.12	P	5.12	P	4.512	P	Grin2c	NM_010350	Glutamate receptor, ionotropic, NMDA2C (epsilon 3)		ion transport; synaptic transmission	glutamate-gated ion channel activity; ionotropic glutamate receptor activity; magnesium ion binding; transporter activity	extracellular space; integral to membrane	Mm.39090
GE1479484	1.21	P	1.902	P	1.583	P	0.97	A	1.895	P	1.067	P		AK035478	Adult male urinary bladder cDNA, RIKEN full-length enriched library, clone:9530053J21 product:unknown EST, full insert sequence	HTC; CAP trapper
GE36230	3.589	P	3.42	P	3.79	P	3.896	P	3.962	P	4.887	P	Tpbg	NM_011627	Trophoblast glycoprotein				GO:16021(integral to membrane); GO:16020(membrane)	Mm.20864
GE1398304	0.716	A	0.149	A	0.23	A	0.304	A	0.1	A	0.299	A	4921525H12	NM_177859	Hypothetical protein 4921525H12					Mm.72322
GE1511251	1.595	P	0.751	A	1.22	P	1.558	P	1.769	P	1.6	P	D10Wsu102e	AK128995	DNA segment, Chr 10, Wayne State University 102, expressed	oligo capping; fis (full insert sequence)				Mm.196210
GE1511143	2.616	P	2.482	P	2.284	P	3.214	P	2.413	P	2.28	P	A930041I02Rik	AK046875	RIKEN cDNA A930041I02 gene	HTC; CAP trapper			GO:16021(integral to membrane); GO:16020(membrane)	Mm.204836
GE1432356	0.267	A	0.137	A	0.159	A	0.328	A	0.516	A	0.143	A	Serpina3k	X56786	Serine (or cysteine) proteinase inhibitor, clade A, member 3M	contrapsin		endopeptidase inhibitor activity; serine-type endopeptidase inhibitor activity	GO:5615(extracellular space)	Mm.291569
GE1501419	0.56	A	0.535	A	0.525	A	0.566	A	0.963	P	0.544	A	2610028D06Rik	AK011582	RIKEN cDNA 2610028D06 gene	HTC; CAP trapper
GE36064	1.81	P	1.361	P	1.588	P	1.859	P	1.913	P	1.661	P	Sema7a	NM_011352	Sema domain, immunoglobulin domain (Ig), and GPI membrane anchor, (semaphorin) 7A		development; neurogenesis	receptor activity	extracellular space; integral to membrane	Mm.335187
GE1536522	2.349	P	2.478	P	2.024	P	2.485	P	2.384	P	2.17	P	D14Ertd171e	AK089822	DNA segment, Chr 14, ERATO Doi 171, expressed	HTC; CAP trapper
GE134059	1.122	P	0.633	A	1.418	P	0.946	A	0.425	A	0.286	A	Olfr1412	NM_146277	Olfactory receptor 1412		G-protein coupled receptor protein signaling pathway	G-protein coupled receptor activity	integral to membrane	Mm.222974
GE1526670	0.306	A	0.202	A	0.27	A	0.625	A	0.0213	A	0.864	A	Aoc2	NM_178932	Amine oxidase, copper containing 2 (retina-specific)		catecholamine metabolism	copper ion binding; oxidoreductase activity	cellular_component unknown	Mm.302277
GE1409058	0.635	A	0.959	A	0.327	A	1.318	P	0.285	A	0.481	A	A930017E24Rik	NM_177041	RIKEN cDNA A930017E24 gene					Mm.258142
GE36226	5.499	P	5.641	P	4.551	P	6.804	P	5.745	P	4.729	P	Tom1	NM_011622	Target of myb1 homolog (chicken)		intra-Golgi transport; intracellular protein transport	protein transporter activity	Golgi stack; membrane	Mm.290868
GE1408660	0.353	A	0.176	A	0.117	A	0.414	A	0.275	A	0.223	A	2600014C01Rik	AK011859	RIKEN cDNA 2600014C01 gene	HTC; CAP trapper
GE35510	36.5	P	37.96	P	31.87	P	37.73	P	35.52	P	33.55	P	Gtf2i	NM_010365	RIKEN cDNA 6030441I21 gene		regulation of transcription, DNA-dependent	DNA binding; transcription factor activity	nucleus; transcription factor complex	Mm.261570
GE1488424	0.0996	A	0.345	A	0.229	A	0.82	A	0.01*	A	0.225	A	Slc39a8	AK085697	Solute carrier family 39 (metal ion transporter), member 8	HTC; CAP trapper
GE125861	0.01*	A	0.249	A	0.38	A	0.156	A	0.01*	A	0.326	A	C030045D06Rik	BB482499	Hypothetical protein D430013K02	EST
GE133577	3.967	P	3.485	P	2.386	P	5.372	P	1.377	P	2.967	M	Arhgap24	NM_146161	Rho GTPase activating protein 24		biological_process unknown	molecular_function unknown	cellular_component unknown
GE133816	4.497	P	2.53	P	1.676	P	1.955	P	0.895	A	2.278	P	Zfp426	NM_146221	Zinc finger protein 426		regulation of transcription, DNA-dependent	nucleic acid binding	intracellular	Mm.297660
GE1549510	1.308	P	0.307	A	0.831	A	2.398	P	0.203	A	0.8	A		AI461836	Similar to MHC class I histocompatibility antigen H-2 Q4 alpha chain precursor - mouse	EST
GE36066	14.84	P	21.03	P	18	P	23.92	P	15.66	P	14.02	P	Serf1	NM_011353	Small EDRK-rich factor 1					Mm.286177
GE1447410	0.335	A	0.46	A	0.302	A	0.596	A	0.344	A	0.178	A		BY211159	BY211159 RIKEN full-length enriched, activated spleen Mus musculus cDNA clone F830002P05 5', mRNA sequence.	EST
GE35338	1.598	P	1.193	A	0.506	A	0.491	A	1.781	P	1.376	P	Edg3	NM_010101	Endothelial differentiation, sphingolipid G-protein-coupled receptor, 3		G-protein coupled receptor protein signaling pathway; G-protein signaling, adenylate cyclase inhibiting pathway; cytosolic calcium ion concentration elevation; hydrogen transport; inflammatory response; positive regulation of cell proliferation	ATP binding; G-protein coupled receptor activity; hydrogen-exporting ATPase activity, phosphorylative mechanism; lipid binding; lysosphingolipid and lysophosphatidic acid receptor activity; rhodopsin-like receptor activity	integral to membrane; integral to plasma membrane	Mm.136736
GE35336	1.859	P	1.544	P	0.741	A	2.117	P	1.463	P	1.197	P	Opn3	NM_010098	Opsin (encephalopsin)		G-protein coupled receptor protein signaling pathway; phototransduction; visual perception	G-protein coupled photoreceptor activity; G-protein coupled receptor activity; rhodopsin-like receptor activity	integral to membrane	Mm.32744
GE1505362	0.674	A	0.713	A	0.571	A	0.783	A	0.611	A	0.102	A	C030034I22Rik	BE949423	RIKEN cDNA C030034I22 gene	EST
GE104763	0.511	A	0.783	A	0.111	A	0.852	A	0.328	A	0.247	A		AA545222	vj93f11.r1 Knowles Solter mouse 2 cell Mus musculus cDNA clone IMAGE:944685 3', mRNA sequence.	EST
GE118582	0.426	A	0.242	A	0.457	A	0.128	A	0.399	A	0.01*	A		BB178652	BB178652 RIKEN full-length enriched, adult male hypothalamus Mus musculus cDNA clone A230075C18 3', mRNA sequence.	EST
GE1445386	1.333	P	0.295	A	0.247	A	1.868	P	0.201	A	0.313	A	4931428F04Rik	BC043046	RIKEN cDNA 4931428F04 gene	MGC
GE1492113	0.364	A	0.387	A	0.01*	A	1.117	P	0.214	A	0.534	A		BC032201	Transcribed locus, weakly similar to NP_663566.1 cDNA sequence BC003267 [Mus musculus]	MGC
GE132657	5.54	P	5.101	P	2.615	M	10.07	P	1.686	P	4.677	P	Rpl36	NM_145937	RIKEN cDNA A430109H19 gene			GO:5509(calcium ion binding); GO:46872(metal ion binding)	endoplasmic reticulum	Mm.379094
GE132899	4.146	P	2.269	P	1.554	P	2.148	P	0.702	A	2.853	P	Jarid1a	BC011506	RIKEN cDNA D230014I24 gene	HTC	regulation of transcription, DNA-dependent	DNA binding	intracellular
GE1524708	0.187	A	0.403	A	0.115	A	1.178	P	0.197	A	0.253	A		AI586318	vs44g03.x1 Stratagene mouse Tcell 937311 Mus musculus cDNA clone IMAGE:1149172 3', mRNA sequence.	EST
GE107160	0.185	A	0.457	A	0.346	A	0.291	A	0.0224	A	0.424	A		AV204893	AV204893 RIKEN full-length enriched, adult male testis Mus musculus cDNA clone 1700060L04 3', mRNA sequence.	EST
GE132648	0.49	A	0.947	A	0.291	A	1.379	P	1.069	P	0.884	A	AW049765	NM_145934	Expressed sequence AW049765		intracellular signaling cascade	kinase activity; protein binding	plasma membrane	Mm.204991
GE107675	0.393	A	0.601	A	0.201	A	0.01*	A	0.313	A	0.463	A	Nedd8	AV237452	Neural precursor cell expressed, developmentally down-regulated gene 8	EST
GE132415	0.375	A	0.679	A	0.552	A	1.895	P	0.575	A	0.925	A	Il17re	NM_145826	Interleukin 17 receptor E			GO:4872(receptor activity)		Mm.131781
GE1541377	0.596	A	0.371	A	0.01*	A	1.017	P	0.271	A	0.421	A	BB123696	AK035638	Expressed sequence BB123696	HTC; CAP trapper
GE134027	0.509	A	0.351	A	0.326	A	2.104	P	0.01*	A	0.3	A	Olfr930; MOR171-46	NM_146272	synonym: MOR171-46; GA_x6K02T2PVTD-32626123-32627049; olfactory receptor MOR171-46; go_function: receptor activity [goid 0004872] [evidence IEA]; Mus musculus olfactory receptor 930 (Olfr930), mRNA.		GO:7186(G-protein coupled receptor protein signaling pathway); GO:7608(sensory perception of smell)	receptor activity	GO:16021(integral to membrane)	Mm.377403
GE1571238	0.129	A	0.516	A	0.359	A	0.644	A	0.444	A	0.385	A		BI788593	ie41b03.x1 Kaestner ngn3 wt Mus musculus cDNA 3', mRNA sequence.	EST
GE1561692	0.194	A	0.01*	A	0.39	A	0.139	A	0.388	A	0.556	A	BC065123	AI390492	CDNA sequence BC065123	EST
GE132399	2.766	P	2.623	P	1.982	P	3.128	P	2.914	P	2.793	P	Ranbp10	NM_145824	RAN binding protein 10					Mm.4206
GE132890	2.449	P	2.13	P	1.521	P	1.861	P	2.301	P	1.892	P	2700050L05Rik	NM_145995	RIKEN cDNA 2700050L05 gene
GE1522276	5.021	P	4.908	P	4.152	P	6.651	P	4.705	P	5.452	P	Prdm4	AK028414	PR domain containing 4	HTC; CAP trapper
GE1509630	1.788	P	1.932	P	0.995	P	1.949	P	1.525	P	1.505	P		AA553199	Transcribed locus	EST
GE1518978	0.342	A	0.379	A	0.193	A	1.431	P	0.251	A	0.635	A	Traf5	BC038645	Tnf receptor-associated factor 5	HTC
GE114329	0.466	A	0.888	A	0.439	A	0.187	A	0.331	A	0.172	A		BB074668	BB074668 RIKEN full-length enriched, adult male diencephalon Mus musculus cDNA clone 9330020O11 3', mRNA sequence.	EST
GE107501	8.945	P	9.146	P	7.83	P	6.624	P	9.743	P	8.532	P		AV230399	Transcribed locus	EST
GE115823	0.223	A	0.333	A	0.01*	A	0.231	A	0.671	A	0.396	A		BB115008	Transcribed locus	EST
GE132650	0.763	A	0.489	A	0.249	A	0.652	A	0.454	A	0.417	A	Glyat	NM_145935	Glycine-N-acyltransferase		transport	acyltransferase activity; receptor activity; transporter activity	membrane; mitochondrion	Mm.39974
GE132892	1.358	P	0.815	A	0.953	A	1.923	P	0.787	A	1.201	P	Arid5a	NM_145996	AT rich interactive domain 5A (Mrf1 like)		protein targeting	GO:3677(DNA binding)	GO:5622(intracellular)	Mm.34316
GE1529670	0.102	A	0.518	A	0.164	A	0.631	A	0.271	A	0.468	A		BE692192	Transcribed locus	EST
GE115087	0.01*	A	0.422	A	0.46	A	0.176	A	0.267	A	0.329	A		BB089371	BB089371 RIKEN full-length enriched, 12 days embryo, embryonic body between diaphragm region and neck Mus musculus cDNA clone 9430022A04 3' similar to U70305 Rattus norvegicus mud-8 mRNA, mRNA sequence.	EST
GE133566	17.58	P	13.8	P	12.38	P	18.85	P	18	P	16.47	P	C230096C10Rik	AK077496	RIKEN cDNA C230096C10 gene	HTC; CAP trapper				Mm.271956
GE133802	3.784	P	3.306	P	3.045	P	3.736	P	3.6	P	3.626	P	BC027246	NM_146218	CDNA sequence BC027246					Mm.334816
GE1489031	0.256	A	0.701	A	0.266	A	0.963	A	1.036	P	1.001	P	6330549D23Rik	CD805110	RIKEN cDNA 6330549D23 gene	EST
GE133785	3.155	P	2.738	P	2.357	P	2.6	P	2.688	P	2.391	P	BC025546	NM_146215	CDNA sequence BC025546					Mm.275341
GE1488962	0.172	A	0.432	A	0.333	A	0.233	A	0.388	A	0.337	A	2410011O22Rik	CB232756	RIKEN cDNA 2410011O22 gene	EST
GE123860	0.2	A	0.0346	A	0.0624	A	0.369	A	0.229	A	0.163	A		BB414090	BB414090 RIKEN full-length enriched, 7 days embryo Mus musculus cDNA clone C430036E14 3', mRNA sequence.	EST
GE133795	12.82	P	13.06	P	16.29	P	24.69	P	16.23	P	20.11	P	Aars	NM_146217	Alanyl-tRNA synthetase		alanyl-tRNA aminoacylation; protein biosynthesis	ATP binding; alanine-tRNA ligase activity; nucleic acid binding		Mm.24174
GE124892	3.267	P	2.713	P	2.595	P	4.448	P	3.39	P	2.989	P	Cbfa2t1h	BB451090	CBFA2T1 identified gene homolog (human)	EST
GE113698	2.717	P	2.595	P	2.475	P	3.802	P	2.654	P	2.694	P	Serpina11	NM_199314	Serine (or cysteine) proteinase inhibitor, clade A (alpha-1 antiproteinase, antitrypsin), member 11			endopeptidase inhibitor activity; serine-type endopeptidase inhibitor activity		Mm.201338
GE134048	1.453	P	1.581	P	1.459	P	1.471	P	0.654	A	1.487	P	Olfr1402; MOR217-1	NM_146275	synonym: MOR217-1; GA_x6K02T2R76Y-3201307-3200360; olfactory receptor MOR217-1; go_component: integral to membrane [goid 0016021] [evidence IEA]; go_function: receptor activity [goid 0004872] [evidence IEA]; go_function: G-protein coupled receptor activity [goid 0004930] [evidence IEA]; go_process: G-protein coupled receptor protein signaling pathway [goid 0007186] [evidence IEA]; Mus musculus ol…		G-protein coupled receptor protein signaling pathway	G-protein coupled receptor activity	integral to membrane	Mm.377406
GE132407	2.256	P	3.095	P	2.001	P	2.962	P	2.518	P	2.399	P	Cetn4	NM_145825	Centrin 4		biological_process unknown	calcium ion binding	basal body; centriole	Mm.344708
GE133808	2.494	P	2.234	P	0.732	A	2.693	P	1.035	A	2.272	P	BC025816	NM_146219	CDNA sequence BC025816					Mm.86446
GE134054	0.39		0.331	A	0.266	A	0.831	A	0.237	A	0.401	A	Olfr1394; MOR280-1	NM_146276	synonym: MOR280-1; GA_x6K02T2QP88-6274566-6273628; olfactory receptor MOR280-1; go_component: integral to membrane [goid 0016021] [evidence IEA]; go_function: receptor activity [goid 0004872] [evidence IEA]; go_function: G-protein coupled receptor activity [goid 0004930] [evidence IEA]; go_process: G-protein coupled receptor protein signaling pathway [goid 0007186] [evidence IEA]; Mus musculus ol…		G-protein coupled receptor protein signaling pathway	G-protein coupled receptor activity	integral to membrane	Mm.377407
GE1505320	0.0818	A	0.673	A	0.123	A	0.0281	A	0.438	A	0.071	A		BY725560	LOC433327	EST
GE121082	0.354	A	0.286	A	0.197	A	1.241	A	0.229	A	0.0434	A		BB279004	BB279004 RIKEN full-length enriched, adult retina Mus musculus cDNA clone A930014L09 3', mRNA sequence.	EST
GE133553	3.877	P	3.75	P	3.523	P	4.226	P	3.651	P	3.497	P	D030015G18Rik	NM_146155	RIKEN cDNA D030015G18 gene		GO:4(biological process unknown)	GO:5554(molecular function unknown)	GO:8372(cellular component unknown)	Mm.31816
GE133789	4.721	P	4.149	P	4.05	P	5.501	P	4.752	P	4.76	P	D8Wsu151e	NM_146216	DNA segment, Chr 8, Wayne State University 151, expressed		response to osmotic stress	kinase activator activity	vacuolar membrane	Mm.274894
GE132884	10.65	P	16.51	P	12.69	P	20.19	P	13.21	P	16.52	P	L3mbtl2	NM_145993	L(3)mbt-like 2 (Drosophila)		chromatin modification; regulation of transcription; regulation of transcription, DNA-dependent; translational elongation	translation elongation factor activity	eukaryotic translation elongation factor 1 complex; nucleus	Mm.280768
GE125801	0.247	A	0.145	A	0.143	A	0.0914	A	0.232	A	0.506	A		BB480730	BB480730 RIKEN full-length enriched, 13 days embryo heart Mus musculus cDNA clone D330050C18 3', mRNA sequence.	EST
GE133555	0.563	A	0.972	A	0.424	A	0.525	A	1.007	A	1.154	P	BC027088	NM_146156	CDNA sequence BC027088		GO:51301(cell division)	ATP binding; kinase activity; protein serine/threonine kinase activity; transferase activity		Mm.22778
GE125069	0.263	A	0.472	A	0.211	A	0.703	A	0.347	A	0.174	A		AK051337	Mus musculus 12 days embryo spinal ganglion cDNA, RIKEN full-length enriched library, clone:D130036D15 product:unknown EST, full insert sequence.	HTC; CAP trapper
GE133572	3.102	P	2.785	P	5.864	P	4.347	M	1.108	A	2.302	P	BC023882	NM_146159	CDNA sequence BC023882					Mm.319286
GE1552430	0.374	A	0.666	A	0.377	A	1.091	A	0.259	A	0.428	A	Yes	NM_009535	Yamaguchi sarcoma viral (v-yes) oncogene homolog		cell growth and/or maintenance; glucose transport; intracellular signaling cascade; protein amino acid phosphorylation; regulation of cell cycle	ATP binding; kinase activity; protein binding; protein kinase activity; protein serine/threonine kinase activity; protein-tyrosine kinase activity; transferase activity	intracellular	Mm.4558
GE133547	4.352	P	4.304	P	3.887	P	5.441	P	4.301	P	4.056	P	Ppp1r8	NM_146154	Protein phosphatase 1, regulatory (inhibitor) subunit 8		RNA catabolism; cell proliferation; nuclear mRNA splicing, via spliceosome	RNA binding; endonuclease activity; hydrolase activity; magnesium ion binding; protein binding; protein phosphatase inhibitor activity; protein phosphatase type 1 regulator activity; ribonuclease E activity; type 1 serine/threonine specific protein phosphatase inhibitor activity	nucleus	Mm.105230
GE106776	0.958	A	1.266	A	1.105	P	1.237	P	1.286	P	0.867	A	4930535E21Rik	AK015980	RIKEN cDNA 4930535E21 gene	HTC; CAP trapper				Mm.335193
GE112902	0.255	A	0.636	A	0.226	A	0.492	A	0.238	A	0.388	A		BB030016	BB030016 RIKEN full-length enriched, adult male thymus Mus musculus cDNA clone 5830450I24 3', mRNA sequence.	EST
GE132388	11.03	P	12.05	P	10.53	P	16.45	P	11.53	P	9.904	P	Ase1	NM_145822	CD3 epsilon associated protein; antisense to Ercc1		rRNA transcription	protein binding	DNA-directed RNA polymerase I complex; nucleolus	Mm.171370
GE132638	12.76	P	14.22	P	11.21	P	18.93	P	14.1	P	13.62	P	Zc3hdc7	NM_145931	Zinc finger CCCH type domain containing 7					Mm.226860
GE132873	0.0455	A	0.354	A	0.386	A	0.403	A	0.365	A	0.414	A	D030051D21	BC027092	Hypothetical protein D030051D21	MGC
GE1453251	15.16	P	15.55	P	12.56	P	21.37	P	18.76	P	16.42	P	BC067047	W12714	CDNA sequence BC067047	EST
GE1536897	1.829	P	2.004	P	1.672	P	2.406	P	1.847	P	1.72	P	D19Wsu162e	BB661923	DNA segment, Chr 19, Wayne State University 162, expressed	EST
GE117821	3.095	P	2.349	P	1.929	P	2.893	P	2.694	A	2.043	P	1200007D18Rik	AK037879	RIKEN cDNA 1200007D18 gene	HTC; CAP trapper
GE1550056	0.854	A	0.543	A	0.288	A	0.893	A	0.344	A	0.306	A	Tiparp	NM_178892	TCDD-inducible poly(ADP-ribose) polymerase		protein amino acid ADP-ribosylation	molecular_function unknown	cellular_component unknown	Mm.246398
GE132396	3.733	P	5.258	P	4.742	P	5.425	P	5.023	P	5.934	P	Pitpnc1	NM_145823	Phosphatidylinositol transfer protein, cytoplasmic 1		GO:46488(phosphatidylinositol metabolism)	GO:5545(phosphatidylinositol binding); GO:8526(phosphatidylinositol transporter activity)	GO:5737(cytoplasm)	Mm.340968
GE132644	3.374	P	4.206	P	3.666	P	5.779	P	4.274	P	4.331	P	D630035O19Rik	NM_145932	RIKEN cDNA D630035O19 gene				integral to membrane	Mm.98775
GE123125	1.025	P	1.357	P	0.809	A	0.633	A	0.551	A	1.553	P	6330441O12Rik	BB375353	RIKEN cDNA 6330441O12 gene	EST
GE1575421	0.773	A	0.909	A	0.629	A	1.337	P	0.567	A	0.469	A	Pappa2	AK035034	Pappalysin 2	HTC; CAP trapper
GE132524	2.376	P	2.276	P	1.179	P	2.92	P	0.442	A	1.868	P		AI509405	Transcribed locus	EST
GE134017	0.149	A	0.435	A	0.455	A	0.373	A	0.372	A	0.564	A	Olfr370; MOR267-16	NM_146270	synonym: MOR267-16; GA_x6K02T2NUPS-11609807-11610751; olfactory receptor MOR267-16; go_function: receptor activity [goid 0004872] [evidence IEA]; Mus musculus olfactory receptor 370 (Olfr370), mRNA.		GO:7186(G-protein coupled receptor protein signaling pathway); GO:7608(sensory perception of smell)	receptor activity	GO:16021(integral to membrane)	Mm.377401
GE112424	1.269	P	1.471	P	1.127	P	1.571	P	1.28	P	1.299	P		BB016864	Transcribed locus	EST
GE132378	0.251	A	0.509	A	0.94	A	0.382	A	0.393	A	0.76	A	Odf4	NM_145746	Outer dense fiber of sperm tails 4		biological_process unknown	molecular_function unknown	flagellum (sensu Eukaryota); integral to membrane; outer dense fiber	Mm.76826
GE115079	1.015	A	1.185	P	2.286	P	1.816	P	0.919	A	1.483	P	Vegfc	BB089170	Vascular endothelial growth factor C	EST
GE1563616	4.751	P	9.473	P	7.072	P	8.838	P	5.657	P	8.743	P	Dscr1l2	NM_022980	Down syndrome critical region gene 1-like 2		calcium-mediated signaling	GO:166(nucleotide binding)		Mm.331970
GE1567948	0.649	A	0.756	A	0.846	A	0.769	A	0.465	A	1.039	P		BC040779	Mus musculus, clone IMAGE:4946769, mRNA
GE103144	7.685	P	7.462	P	6.527	P	10.08	P	6.963	P	6.425	P	1110034G24Rik	AK004090	RIKEN cDNA 1110034G24 gene	HTC; CAP trapper
GE132621	6.193	P	5.766	P	5.852	P	7.801	P	6.156	P	5.05	P	Gga1	NM_145929	Golgi associated, gamma adaptin ear containing, ARF binding protein 1		intra-Golgi transport; intracellular protein transport	protein transporter activity	Golgi apparatus; Golgi stack	Mm.251331
GE132861	1.49	P	1.058	A	0.88	A	1.091	P	1.105	A	1.033	A		BF457065	UI-M-BZ1-blb-c-05-0-UI.s1 NIH_BMAP_MHI2_S1 Mus musculus cDNA clone UI-M-BZ1-blb-c-05-0-UI 3', mRNA sequence.	EST
GE118764	0.439	A	0.192	A	0.335	A	0.0314	A	0.324	A	0.519	A		BB182811	BB182811 RIKEN full-length enriched, adult male hypothalamus Mus musculus cDNA clone A230101I21 3', mRNA sequence.	EST
GE134033	0.302	A	0.715	A	0.448	A	0.398	A	0.19	A	0.341	A	Olfr448; MOR261-13	NM_146273	synonym: MOR261-13; GA_x6K02T2P3E9-4663051-4662119; olfactory receptor MOR261-13; go_component: integral to membrane [goid 0016021] [evidence IEA]; go_function: receptor activity [goid 0004872] [evidence IEA]; go_function: G-protein coupled receptor activity [goid 0004930] [evidence IEA]; go_process: G-protein coupled receptor protein signaling pathway [goid 0007186] [evidence IEA]; Mus musculus …		G-protein coupled receptor protein signaling pathway	G-protein coupled receptor activity	integral to membrane	Mm.377404
GE108369	0.411	A	1.299	P	0.281	A	0.355	A	0.573	A	0.725	A	5430400D12Rik	AK017243	RIKEN cDNA 5430400D12 gene	HTC; CAP trapper
GE134040	0.0606	A	0.0761	A	0.186	A	0.352	A	0.389	A	0.223	A	Olfr1311; MOR245-21	NM_146274	synonym: MOR245-21; GA_x6K02T2Q125-73069292-73068354; olfactory receptor MOR245-21; go_component: integral to membrane [goid 0016021] [evidence IEA]; go_function: receptor activity [goid 0004872] [evidence IEA]; go_function: G-protein coupled receptor activity [goid 0004930] [evidence IEA]; go_process: G-protein coupled receptor protein signaling pathway [goid 0007186] [evidence IEA]; Mus musculu…		G-protein coupled receptor protein signaling pathway	G-protein coupled receptor activity	integral to membrane	Mm.377405
GE1521827	0.545	A	0.4	A	0.429	A	0.361	A	0.614	A	0.299	A	Slamf1	BY751144	Signaling lymphocytic activation molecule family member 1	EST
GE133536	13.43	P	13.63	P	14.37	P	17.24	P	13.15	P	11.65	P	Ipo13	NM_146152	Importin 13		protein transport; protein-nucleus import, docking	protein transporter activity	cytoplasm; nuclear pore; nucleus	Mm.287810
GE113791	0.321	A	0.805	A	0.0604	A	0.185	A	0.39	A	0.542	A	Kif27	BB054454	Kinesin family member 27	EST
GE133541	0.212	A	0.123	A	0.83	A	0.405	A	0.01*	A	0.631	A	Thrap3	NM_146153	Thyroid hormone receptor associated protein 3		transcription from Pol II promoter	receptor activity	mediator complex	Mm.378017
GE103360	0.607	A	0.408	A	0.32	A	0.678	A	0.182	A	0.327	A	BC051628	AK006395	CDNA sequence BC051628	HTC; CAP trapper
GE112749	0.938	A	0.693	A	0.702	A	0.643	A	0.574	A	0.464	A		BB025510	Transcribed locus	EST
GE112356	0.511	A	0.132	A	0.375	A	0.508	A	0.123	A	0.293	A		BB016205	Transcribed locus	EST
GE113591	0.455	A	0.0282	A	0.402	A	0.0688	A	0.812	A	0.257	A		BB048290	BB048290 RIKEN full-length enriched, adult male olfactory bulb Mus musculus cDNA clone 6430578J12 3', mRNA sequence.	EST
GE118423	0.485		0.117		0.183		0.59		0.411		0.709			BB174226	BB174226 RIKEN full-length enriched, adult male hypothalamus Mus musculus cDNA clone A230050G21 3', mRNA sequence.	EST
GE133777	1.214	P	1.937	P	1.532	P	1.898	P	1.675	P	1.524	P	BC026374	NM_146213	CDNA sequence BC026374			carboxylic ester hydrolase activity; catalytic activity	extracellular space	Mm.120297
GE133781	0.41	A	0.405	A	0.505	A	0.581	A	0.512	A	0.553	A	Tat	NM_146214	Tyrosine aminotransferase		L-phenylalanine catabolism; amino acid and derivative metabolism; amino acid metabolism; aromatic amino acid family metabolism; biosynthesis; tyrosine catabolism	1-aminocyclopropane-1-carboxylate synthase activity; transaminase activity; transferase activity; tyrosine transaminase activity	mitochondrion	Mm.28110
GE134021	0.526	A	0.185	A	0.38	A	0.747	A	0.508	A	0.538	A	Olfr1511; MOR223-9	NM_146271	synonym: MOR223-9; GA_x6K02T2RJGY-608749-609705; olfactory receptor MOR223-9; go_function: receptor activity [goid 0004872] [evidence IEA]; Mus musculus olfactory receptor 1511 (Olfr1511), mRNA.		GO:7186(G-protein coupled receptor protein signaling pathway); GO:7608(sensory perception of smell)	receptor activity	GO:16021(integral to membrane)	Mm.377402
GE1563813	5.089	P	4.702	P	3.989	P	6.08	P	4.54	P	3.805	P	Cacna2d3	AK052894	Calcium channel, voltage dependent, alpha2/delta subunit 3	HTC; CAP trapper
GE132867	2.177	P	2.131	P	1.689	P	1.722	P	2.132	P	1.983	P	Hrpt2	NM_145991	Hyperparathyroidism 2 homolog (human)					Mm.156727
GE1548237	0.174	A	0.223	A	0.446	A	0.139	A	0.395	A	0.539	A	Trim50	NM_178240	Tripartite motif protein 50		GO:16567(protein ubiquitination)	GO:46872(metal ion binding); GO:4842(ubiquitin-protein ligase activity); GO:8270(zinc ion binding)	GO:5622(intracellular); GO:151(ubiquitin ligase complex)	Mm.261834
GE132629	20.87	P	21.04	P	16.29	P	20.52	P	18.46	P	17.25	P	AW549877	NM_145930	Expressed sequence AW549877					Mm.21299
GE102672	5.401	P	4.313	P	2.639	P	2.022	P	1.491	P	3.175	P	Ttc13	W88090	Tetratricopeptide repeat domain 13	EST
GE42429	5.392	P	3.556	P	3.198	P	10.09	P	1.556	P	2.393	M	3300001G02Rik	NM_030093	RIKEN cDNA 3300001G02 gene		GO:6397(mRNA processing); GO:398(nuclear mRNA splicing, via spliceosome); GO:6464(protein modification)		GO:5634(nucleus); GO:5681(spliceosome complex)	Mm.29952
GE1556978	0.497	A	1.017	A	0.502	A	0.908	A	0.435	A	1.193	P		CODELINK UNIQUE
GE132386	7.222	P	6.217	P	5.289	P	6.881	P	8.163	P	5.975	P	Arfgap1	NM_145760	ADP-ribosylation factor GTPase activating protein 1		protein transport; regulation of GTPase activity	GTPase activator activity	Golgi apparatus	Mm.33765
GE1528912	0.439	A	0.397	A	0.265	A	0.631	A	0.231	A	0.554	A	Sorbs1	AK017539	Sorbin and SH3 domain containing 1	HTC; CAP trapper
GE102629	2.419	P	1.546	P	0.988	P	2.968	P	1.073	P	1.877	P	BC016495	NM_145497	CDNA sequence BC016495		pyridine nucleotide biosynthesis	ATP binding; kinase activity; transferase activity; uridine kinase activity		Mm.211595
GE1420039	0.599	A	0.321	A	0.187	A	0.421	A	0.396	A	0.5	A	Cpxm2	BY714065	Carboxypeptidase X 2 (M14 family)	EST
GE1442449	0.147	A	0.554	A	0.215	A	0.582	A	0.159	A	0.556	A	Elp3	CF894777	Elongation protein 3 homolog (S. cerevisiae)	EST
GE42813	27.21	P	14.96	P	12	P	30.05	M	5.884	P	10.79	P	Acp1	NM_021330	Acid phosphatase 1, soluble		protein amino acid dephosphorylation	acid phosphatase activity; hydrolase activity; non-membrane spanning protein tyrosine phosphatase activity; phosphoprotein phosphatase activity; prenylated protein tyrosine phosphatase activity		Mm.359831
GE104886	0.566	A	0.495	A	0.819	A	0.405	A	0.465	A	0.423	A		AI118556	ue23b02.x1 Sugano mouse kidney mkia Mus musculus cDNA clone IMAGE:1481163 3', mRNA sequence.	EST
GE132375	1.503	P	2.497	P	1.8	P	2.1	P	1.738	P	1.479	P	Dusp15	NM_145744	Expressed sequence AI851682		protein amino acid dephosphorylation	hydrolase activity; phosphoprotein phosphatase activity; protein tyrosine/serine/threonine phosphatase activity	cellular_component unknown	Mm.330671
GE132617	4.422	P	4.567	P	3.919	P	5.299	P	5.99	P	4.199	P	D14Ertd226e	NM_145928	DNA segment, Chr 14, ERATO Doi 226, expressed				integral to membrane	Mm.28876
GE1456391	0.0781	A	0.454	A	0.432	A	0.315	A	0.335	A	0.21	A	Tgm4	NM_177911	Transglutaminase 4 (prostate)			transferase activity		Mm.195309
GE132857	0.543	A	0.421	A	0.0583	A	0.395	A	0.372	A	0.653	A	E130014J05Rik	NM_145989	RIKEN cDNA E130014J05 gene
GE38894	0.396	A	0.131	A	0.494	A	1.361	P	0.385	A	1.068	P	1700019B16Rik	NM_028829	RIKEN cDNA 1700019B16 gene		G-protein coupled receptor protein signaling pathway	G-protein coupled receptor activity; steroid binding	integral to membrane	Mm.40780
GE39009	0.01*	A	0.874	P	0.424	A	0.168	A	0.274	A	0.011	A	1700034K16Rik	AK006601	RIKEN cDNA 1700034K16 gene	HTC; CAP trapper
GE39016	2.317	P	1.856	P	0.317	A	2.345	P	0.516	A	1.55	P	1700039D13Rik	AK032002	RIKEN cDNA 1700039D13 gene	HTC; CAP trapper
GE38891	0.321	A	0.143	A	0.01*	A	0.353	A	1.062	P	0.33	A	1700019A02Rik	CN832488	RIKEN cDNA 1700019A02 gene	EST
GE102407	0.01*	A	0.339	A	0.01*	A	0.694	A	0.157	A	0.37	A	BC010552	NM_145394	CDNA sequence BC010552				GO:16021(integral to membrane); GO:16020(membrane)	Mm.33062
GE38880	0.461	A	0.97	A	0.329	A	0.308	A	0.489	A	0.393	A	Nfatc1	AK006066	Nuclear factor of activated T-cells, cytoplasmic, calcineurin-dependent 1	HTC; CAP trapper
GE112664	8.465	P	7.748	P	7.057	P	11.85	P	7.313	P	8.831	P	Ttll1; 6330444E16Rik	NM_178869	synonym: 6330444E16Rik; go_function: ligase activity [goid 0016874] [evidence IEA]; Mus musculus tubulin tyrosine ligase-like 1 (Ttll1), mRNA.		GO:6464(protein modification)	ligase activity
GE1406375	0.0379	A	0.56	A	0.214	A	1.348	P	0.408	A	0.527	A	Ube2g1	BF148934	Ubiquitin-conjugating enzyme E2G 1 (UBC7 homolog, C. elegans)	EST
GE1396033	0.669	A	0.86	A	0.837	A	1.19	P	1	A	0.923	P	Bcl9l	BE572622	B-cell CLL/lymphoma 9-like	EST
GE42306	1.43	P	1.009	A	1.493	P	1.744	P	0.521	A	1.522	P	2410003B16Rik	AK052489	RIKEN cDNA 2410003B16 gene	HTC; CAP trapper
GE112689	0.712	A	0.807	A	0.82	A	0.729	A	0.391	A	1.103	P	6332415K15Rik	NM_173863	RIKEN cDNA 6332415K15 gene					Mm.322881
GE1467283	0.715	A	0.726	A	0.594	A	1.115	A	0.189	A	0.461	A	Xpr1	BX521618	Tyrosine 3-monooxygenase/tryptophan 5-monooxygenase activation protein, zeta polypeptide	EST
GE1400432	2.824	P	2.602	P	1.509	P	4.63	M	1.218	P	2.536	P	4732455F06	AK028773	Hypothetical protein 4732455F06	HTC; CAP trapper
GE102448	0.981	A	0.655	A	0.486	A	1.275	P	0.839	A	0.84	A	Klhl11	NM_172565	Kelch-like 11 (Drosophila)					Mm.183320
GE102450	1.079		1.482	P	0.741	A	1.509	P	1.656	P	2.038	P	6530411B15Rik	NM_029537	RIKEN cDNA 6530411B15 gene				extracellular space	Mm.27682
GE1499612	0.281	A	0.206	A	0.417	A	0.588	A	0.272	A	0.206	A		AI450384	Transcribed locus, weakly similar to NP_932120.1 RIKEN cDNA 1300003B13 gene [Mus musculus]	EST
GE42809	6.027	P	6.417	P	5.498	P	8.941	P	6.331	P	6.721	P	Gtf2ird1	NM_020331	General transcription factor II I repeat domain-containing 1		regulation of transcription, DNA-dependent	transcription factor activity	nucleus	Mm.332735
GE1451066	18.39	P	19.59	P	16.57	P	22	P	20.73	P	18.79	P	BC039161	BC027355	CDNA sequence BC039161	HTC
GE1458288	0.25	A	0.01*	A	0.22	A	0.459	A	0.917	A	0.875	A	Ccm2	AI605815	RIKEN cDNA 2810468A05 gene	EST
GE1470090	0.25	A	0.312	A	0.186	A	0.559	A	0.19	A	0.368	A	Dlgap3	BM938268	Discs, large (Drosophila) homolog-associated protein 3	EST
GE39004	0.264	A	0.309	A	0.315	A	0.522	A	0.126	A	0.471	A	1700031F05Rik	AK006578	RIKEN cDNA 1700031F05 gene	HTC; CAP trapper
GE102406	20.65	P	18.87	P	17.06	P	32.71	P	23.51	P	20.98	P	Pcoln3	NM_145606	Procollagen (type III) N-endopeptidase		GO:7049(cell cycle); GO:15031(protein transport); GO:6355(regulation of transcription, DNA-dependent); GO:6350(transcription); GO:6810(transport)		GO:16020(membrane); GO:5634(nucleus)	Mm.41596
GE102451	0.86	A	0.01*	A	0.0845	A	0.931	A	0.246	A	0.866	A	BC011209	NM_145447	CDNA sequence BC011209		transport	GO:4872(receptor activity); GO:5215(transporter activity)	integral to membrane	Mm.301076
GE39003	26.42	P	24.68	P	17.74	P	21.39	P	24.79	P	22.41	P	Adam10	BC057346	A disintegrin and metalloprotease domain 10	HTC	proteolysis and peptidolysis	endopeptidase activity; hydrolase activity; metalloendopeptidase activity; metallopeptidase activity; zinc ion binding	extracellular matrix (sensu Metazoa); extracellular space; integral to membrane; plasma membrane	Mm.3037
GE42806	6.467	P	7.715	P	7.422	P	10.08	P	9.142	P	9.944	P	Frap1	NM_020009	FK506 binding protein 12-rapamycin associated protein 1		germ cell development	kinase activity; phosphotransferase activity, alcohol group as acceptor		Mm.21158
GE39005	0.646	A	0.483	A	0.0906	A	0.468	A	0.477	A	0.846	A	Calr3	NM_028500	Calreticulin 3		protein folding	calcium ion binding; calcium ion storage activity; unfolded protein binding	endoplasmic reticulum
GE102667	2.946	P	2.864	P	1.945	P	2.622	P	2.501	P	3.56	P	D230019K20Rik	NM_144812	RIKEN cDNA D230019K20 gene			nucleic acid binding		Mm.131328
GE1478864	9.308	P	8.71	P	8.33	P	11.08	P	8.893	P	8.198	P	Rbm6	BG066577	RNA binding motif protein 6	EST
GE1445331	0.468	A	0.87	A	0.332	A	0.71	A	0.815	A	0.346	A		AI591924	Transcribed locus	EST
GE42801	1.285	P	1.39	P	1.462	P	1.833	P	1.864	P	1.618	P	C1qtnf1	NM_019959	C1q and tumor necrosis factor related protein 1		GO:51260(protein homooligomerization)	receptor activity	extracellular space	Mm.23845
GE42051	0.233	A	0.351	A	0.4	A	0.548	A	0.0571	A	0.222	A	Hrg	NM_053176	Histidine-rich glycoprotein			cysteine protease inhibitor activity	extracellular space	Mm.358794
GE102447	7.963	P	8.031	P	6.552	P	9.588	P	8.327	P	7.325	P	Rabif	NM_145510	RAB interacting factor		protein transport; small GTPase mediated signal transduction	guanyl-nucleotide exchange factor activity		Mm.198119
GE1414396	0.313	A	0.456	A	0.615	A	0.271	A	0.584	A	0.52	A	Rchy1	BG922001	Ring finger and CHY zinc finger domain containing 1	EST
GE38888	1.787	P	3.379	P	2.809	P	3.906	P	1.811	P	2.309	P	Ak3l	AK006091	Adenylate kinase 3 alpha-like	HTC; CAP trapper
GE102626	1.275	P	2.146	P	1.494	P	1.85	P	1.543	P	1.776	P	Oas3	NM_145226	2'-5' oligoadenylate synthetase 3			nucleic acid binding		Mm.204887
GE102669	6.036	P	4.138	P	4.729	P	4.808	P	4.742	P	6.384	P	2210010L05Rik	NM_133829	RIKEN cDNA 2210010L05 gene
GE1475996	0.596	A	0.27	A	0.273	A	0.146	A	0.0482	A	0.363	A	Slc7a1	AK089571	Solute carrier family 7 (cationic amino acid transporter, y+ system), member 1	HTC; CAP trapper
GE42312	0.494	A	0.361	A	0.25	A	0.01*	A	0.0284	A	0.238	A	Plac8	NM_139198	Placenta-specific 8		biological_process unknown	molecular_function unknown	cellular_component unknown	Mm.34609
GE102627	1.488	P	1.56	P	1.626	P	1.626	P	1.92	P	1.808	P	Ankrd27	NM_145633	Ankyrin repeat domain 27 (VPS9 domain)		biological_process unknown	DNA binding	cellular_component unknown
GE102671	27.59	P	22.68	P	20.84	P	17.54	P	32.3	P	30.85	P	D10Bwg0791e	NM_133745	DNA segment, Chr 10, Brigham & Women's Genetics 0791 expressed		nucleosome assembly	DNA binding	nucleus
GE1459203	0.247	A	0.301	A	0.494	A	1.233	P	0.0515	A	0.404	A	Slc7a6	BY617275	Solute carrier family 7 (cationic amino acid transporter, y+ system), member 6	EST
GE102291	6.186	P	6.465	P	2.69	P	11.02	P	7.543	P	5.779	P	AI837181	NM_134149	Expressed sequence AI837181					Mm.329658
GE1470221	0.911		0.42	A	0.539	A	0.0323	A	0.266	A	0.867	A	9530025L16Rik	NM_175256	RIKEN cDNA 9530025L16 gene				GO:16021(integral to membrane)	Mm.245741
GE42432	17.27	P	13.38	P	5.712	P	7.594	P	4.749	P	13.13	P	Tial1	AK020218	Tial1 cytotoxic granule-associated RNA binding protein-like 1	HTC; CAP trapper	apoptosis	RNA binding	cytoplasm	Mm.242072
GE102444	3.986	P	4.397	P	3.286	P	4.025	P	3.564	P	3.282	P	Snapc2	NM_133968	Small nuclear RNA activating complex, polypeptide 2		GO:6355(regulation of transcription, DNA-dependent); GO:6350(transcription)		GO:5634(nucleus)	Mm.28452
GE102623	2.364	P	2.321	P	1.697	P	0.714	A	1.989	P	1.89	P	3110048E14Rik	NM_133750	RIKEN cDNA 3110048E14 gene				GO:16021(integral to membrane); GO:16020(membrane)
GE102404	1.574	P	1.326	P	1.967	P	1.964	P	1.677	P	1.523	P	Tmlhe	NM_138758	RIKEN cDNA A930014D08 gene		carnitine biosynthesis	oxidoreductase activity; oxidoreductase activity, acting on single donors with incorporation of molecular oxygen, incorporation of two atoms of oxygen	mitochondrion	Mm.139078
GE1504867	1.697	P	2.007	P	1.098	P	0.619	A	0.966	A	1.833	P	Arpp21	AK041940	RIKEN cDNA 0710001E13 gene	HTC; CAP trapper	biological_process unknown	protein phosphatase type 1 regulator activity	cytoplasm	Mm.297444
GE102624	1.323	P	1.635	P	1.207	P	1.825	P	1.224	A	0.964	P	2210008A03Rik	NM_027299	RIKEN cDNA 2210008A03 gene			oxidoreductase activity	extracellular space; integral to membrane	Mm.207605
GE102668	11.85	P	11.62	P	10.41	P	14.28	P	13.03	P	12.49	P	Abhd4	NM_134076	Abhydrolase domain containing 4		aromatic compound metabolism; proteolysis and peptidolysis	aminopeptidase activity; catalytic activity; hydrolase activity		Mm.28771
GE102405	15.89	P	14.66	P	13.8	P	22.1	P	18	P	16.03	P	2610301G19Rik	BC021475	RIKEN cDNA 2610301G19 gene	MGC	proteolysis and peptidolysis	subtilase activity
GE1570864	0.803	A	0.859	A	1.229	P	1.607	P	0.726	A	0.862	A	Sgol2	BC052742	Shugoshin-like 2 (S. pombe)	MGC				Mm.32800
GE1428149	2.346	P	2.31	P	2.229	P	4.168	P	2.68	P	3.043	M	Mertk	AK085674	C-mer proto-oncogene tyrosine kinase	HTC; CAP trapper
GE1437196	3.024	P	3.01	P	2.244	P	4.5	P	2.626	P	3.695	P	Plcd4	AK014836	Phospholipase C, delta 4	HTC; CAP trapper
GE102628	0.265	A	0.321	A	0.153	A	1.34	P	0.125	A	0.068	A	Cyp2c70	NM_145499	Cytochrome P450, family 2, subfamily c, polypeptide 70		GO:6118(electron transport)	monooxygenase activity; oxidoreductase activity	GO:5783(endoplasmic reticulum); GO:16020(membrane); GO:5792(microsome)	Mm.29119
GE1407609	5.96	P	5.405	P	2.328	P	9.599	P	5.54	P	5.03	P		AI627114	Transcribed locus	EST
GE42803	6.645	P	5.977	P	5.359	P	9.057	P	7.048	P	6.637	P	Stard10	NM_019990	START domain containing 10					Mm.28896
GE42069	0.141	A	0.561	A	0.31	A	0.164	A	0.4	A	0.289	A	Ces3	NM_053200	Carboxylesterase 3			carboxylesterase activity; carboxylic ester hydrolase activity; catalytic activity; serine esterase activity	endoplasmic reticulum; extracellular space	Mm.292803
GE102402	2.431	P	2.627	P	2.435	P	1.706	P	2.439	P	2.6	P	2810423E13Rik	NM_028140	RIKEN cDNA 2810423E13 gene				integral to membrane	Mm.130610
GE1415196	1.802	P	1.627	P	1.639	P	2.083	P	2.008	P	1.38	P	C130010K08Rik	AK038896	RIKEN cDNA C130010K08 gene	HTC; CAP trapper
GE38878	0.582	A	0.0905	A	1.083	A	0.0929	A	0.648	A	0.128	A	1700017G19Rik	AK006064	RIKEN cDNA 1700017G19 gene	HTC; CAP trapper
GE1440340	0.841	A	0.164	A	0.161	A	0.182	A	0.287	A	0.586	A		CA872306	K0916H03-3N NIA Mouse Neural Stem Cell (Undifferentiated) cDNA Library (Long) Mus musculus cDNA clone NIA:K0916H03 IMAGE:30085814 3', mRNA sequence.	EST
GE1396711	0.337	A	0.483	A	0.254	A	0.539	A	0.359	A	0.227	A	D430014M15	CA535721	Hypothetical protein D430014M15	EST
GE38876	0.01*	A	0.187	A	0.838	A	0.436	A	0.301	A	0.189	A	Zpbp2	NM_027061	Zona pellucida binding protein 2		biological_process unknown	molecular_function unknown	cellular_component unknown
GE38996	0.213	A	0.223	A	0.455	A	0.498	A	0.01*	A	0.285	A	1700030F18Rik	CN836796	RIKEN cDNA 1700121M21 gene	EST
GE1476355	2.894	P	2.64	P	1.797	P	2.439	P	3.122	P	2.003	P	Oprd1	NM_013622	Opioid receptor, delta 1		G-protein coupled receptor protein signaling pathway; G-protein signaling, adenylate cyclase inhibiting pathway; NOT dopamine receptor, adenylate cyclase activating pathway; adult locomotory behavior; neuropeptide signaling pathway	G-protein coupled receptor activity; delta-opioid receptor activity; neuropeptide Y receptor activity; purinergic nucleotide receptor activity, G-protein coupled; rhodopsin-like receptor activity	integral to membrane; membrane fraction	Mm.5243
GE41554	21.95	P	19.12	P	19	P	28.03	P	19.41	P	16.73	P	Jundm2	NM_030887	Jun dimerization protein 2		negative regulation of transcription from Pol II promoter; regulation of transcription, DNA-dependent	DNA binding; protein binding; transcriptional repressor activity	nucleus	Mm.103560
GE1481058	0.182	A	0.463	A	0.284	A	0.178	A	0.404	A	0.422	A	Cst10	NM_021405	Cystatin 10 (chondrocytes)			cysteine protease inhibitor activity	extracellular space	Mm.117117
GE114094	0.463	A	0.587	A	0.306	A	0.609	A	0.671	A	0.32	A	Upf3a	BB068419	UPF3 regulator of nonsense transcripts homolog A (yeast)	EST
GE102286	27.75	P	32.23	P	31.55	P	37.16	P	28.02	P	26.26	P	Baiap2	NM_130862	Brain-specific angiogenesis inhibitor 1-associated protein 2		Rho protein signal transduction	kinase activity; protein binding; receptor activity		Mm.197534
GE102663	5.6	P	6.068	P	5.44	P	7.048	P	5.951	P	5.824	P	BC017158	NM_145590	CDNA sequence BC017158					Mm.220880
GE1399612	25.17	P	23.85	P	21.64	P	18.28	P	25.79	P	24.19	P	Spnb2; elf1; elf3; SPTB2; SPTBN1; Spnb-2; 9930031C03Rik	NM_175836	synonyms: elf1, elf3, SPTB2, SPTBN1, Spnb-2, 9930031C03Rik; isoform 1 is encoded by transcript variant 1; beta-spectrin 2, non-erythrocytic; beta fodrin; spectrin G; brain spectrin; go_component: membrane [goid 0016020] [evidence IEA]; go_component: nucleus [goid 0005634] [evidence IDA] [pmid 12543979]; go_component: cytoskeleton [goid 0005856] [evidence IEA]; go_component: plasma membrane [goid …		SMAD protein nuclear translocation; common-partner SMAD protein phosphorylation	actin binding; calmodulin binding; protein binding	cytoskeleton; membrane; nucleus; plasma membrane
GE37535	4.028	P	4.295	P	4.149	P	4.952	P	3.394	P	3.688	P	2610024G14Rik	NM_019836	RIKEN cDNA 2610024G14 gene				extracellular space	Mm.129136
GE42798	3.171	P	3.131	P	2.583	P	3.93	P	2.478	P	2.408	P	Papolb	NM_019943	Poly (A) polymerase beta (testis specific)		mRNA processing; transcription	RNA binding; nucleic acid binding; nucleotidyltransferase activity; polynucleotide adenylyltransferase activity	cytoplasm; nucleus	Mm.358676
GE41910	10.12	P	14.41	P	13.69	P	17.79	P	11.83	P	12.3	P	Mapbpip	NM_031248	Mitogen activated protein binding protein interacting protein			GO:5515(protein binding)	lysosome	Mm.41680
GE38879	0.833	A	1.062	P	0.54	A	0.741	A	1.11	A	0.705	A	1700017G21Rik	NM_027955	RIKEN cDNA 1700017G21 gene		spermatogenesis	protein binding	nucleus	Mm.379203
GE38999	2.03	P	2.173	P	1.657	P	1.005	A	1.746	P	2.213	P	1700030J22Rik	AK030075	RIKEN cDNA 1700030J22 gene	HTC; CAP trapper
GE104750	2.987	P	2.159	P	1.908	P	4.202	P	0.921	A	2.251	P		AA537044	vj87b03.r1 Knowles Solter mouse 2 cell Mus musculus cDNA clone IMAGE:944045 3', mRNA sequence.	EST
GE33094	0.978	P	0.635	A	0.632	A	0.428	A	0.183	A	0.406	A	Gata6	NM_010258	GATA binding protein 6		microtubule-based movement; positive regulation of transcription; regulation of transcription, DNA-dependent	DNA binding; protein binding; structural molecule activity; transcription factor activity; transcriptional activator activity; zinc ion binding	microtubule; nucleus	Mm.329287
GE1561885	0.607	A	0.317	A	0.747	A	1.182	A	0.397	A	0.727	A	A830080D01Rik	AK013716	RIKEN cDNA A830080D01 gene	HTC; CAP trapper
GE1387109	0.233	A	0.346	A	0.353	A	0.17	A	0.01*	A	0.338	A		BE647313	Similar to odorant binding protein Ib	EST
GE1414528	2.111	P	2.257	P	1.906	P	2.915	P	2.546	P	2.307	P	Cdkn2c	NM_007671	Cyclin-dependent kinase inhibitor 2C (p18, inhibits CDK4)		cell cycle; regulation of transcription, DNA-dependent	DNA binding; cyclin-dependent protein kinase inhibitor activity; kinase activity; transcription factor activity		Mm.1912
GE1428223	0.641	A	0.429	A	0.327	A	0.386	A	0.581	A	0.449	A		CA882619	K0998G08-3N NIA Mouse Neural Stem Cell (Undifferentiated) cDNA Library (Long) Mus musculus cDNA clone NIA:K0998G08 IMAGE:30093679 3', mRNA sequence.	EST
GE102622	1.368	P	1.023	P	0.911	A	1.63	P	1.269	P	1.144	P	AA960436	NM_133954	Expressed sequence AA960436					Mm.29069
GE102446	3.866	P	3.287	P	2.616	P	3.811	P	3.709	P	3.355	P	2410006F12Rik	NM_028020	RIKEN cDNA 2410006F12 gene			hydrolase activity		Mm.259270
GE1454699	2.608	P	2.239	P	1.684	P	2.616	M	2.476	P	1.81	P	5730521P14Rik	W75475	RIKEN cDNA 5730521P14 gene	EST
GE107797	0.771	A	0.501	A	0.0596	A	0.716	A	0.336	A	0.154	A	4933415A04Rik	AK016814	RIKEN cDNA 4933415A04 gene	HTC; CAP trapper
GE32895	0.241	A	0.389	A	0.175	A	0.807	A	0.572	A	0.716	A	Csf2	NM_009969	Colony stimulating factor 2 (granulocyte-macrophage)		cytokine and chemokine mediated signaling pathway; dendritic cell differentiation; immune response	cytokine activity; granulocyte macrophage colony-stimulating factor receptor binding; growth factor activity	extracellular; extracellular space	Mm.4922
GE102443	17.41	P	35.77	P	33.27	P	30.89	P	21.23	P	33.66	P	Ppp1r1b	NM_144828	Protein phosphatase 1, regulatory (inhibitor) subunit 1B		negative regulation of female receptivity; signal transduction; transcription	protein phosphatase inhibitor activity; protein phosphatase type 1 regulator activity; type 1 serine/threonine specific protein phosphatase inhibitor activity	cytoplasm	Mm.45372
GE1506900	52.18	P	58.68	P	53.13	P	70.1	P	54.78	P	54.45	P	Gpr37l1	NM_134438	G protein-coupled receptor 37-like 1		GO:7186(G-protein coupled receptor protein signaling pathway); GO:7165(signal transduction)	G-protein coupled receptor activity, unknown ligand; rhodopsin-like receptor activity	extracellular space; integral to membrane	Mm.272290
GE38994	1.579	P	2.247	P	1.467	P	1.929	P	2.149	P	2.147	P	1700088E04Rik	NM_138581	DNA Segment, Chr 15 Massachusetts Institute of Technology 260					Mm.196480
GE102403	0.325	A	0.311	A	0.188	A	0.308	A	0.164	A	0.478	A	Ildr1	NM_134109	Immunoglobulin-like domain containing receptor 1			GO:4872(receptor activity)	extracellular space; integral to membrane	Mm.17807
GE102401	1.825	P	1.766	P	2.11	P	2.89	P	2.512	P	1.861	P	Vrk3	NM_133945	RIKEN cDNA A130002D19 gene		protein amino acid phosphorylation	ATP binding; protein kinase activity; protein serine/threonine kinase activity; transferase activity	GO:5634(nucleus)	Mm.28816
GE102664	0.232	A	1.089	A	0.859	A	0.202	A	0.441	A	0.817	A	4930448N21Rik	BC017159	RIKEN cDNA 4930448N21 gene
GE1390312	0.0673	A	0.489	A	0.722	A	0.525	A	0.494	A	0.18	A		AA529971	Transcribed locus, moderately similar to XP_343961.1 similar to Da1-6 [Rattus norvegicus]	EST
GE111984	1.042	P	0.711	A	0.453	A	1.107	P	0.211	A	1.109	P	AW494914	AW544017	Expressed sequence AW494914	EST
GE1568848	0.356	A	0.0137	A	0.116	A	0.01*	A	0.339	A	0.268	A	Rab6ip2	BE980105	Rab6 interacting protein 2	EST
GE37752	0.287	A	0.131	A	0.389	A	1.103	P	0.678	A	0.238	A	Trim44	NM_020267	Tripartite motif-containing 44			zinc ion binding	intracellular	Mm.315002
GE113788	4.077	P	3.014	P	1.707	P	6.582	P	2.087	P	3.388	P	2210403N09Rik	BC024804	RIKEN cDNA 2210403N09 gene
GE1486783	1.859	P	0.59	A	0.708	A	1.33	P	1.756	P	1.989	P	BC040756	BC040756	CDNA sequence BC040756
GE1538655	1.758	P	1.518	P	0.82	A	2.23	P	0.583	A	1.663	P	Xpo4	CF897427	Exportin 4	EST
GE109763	1.119	P	0.746	A	0.75	A	0.442	A	0.808	A	0.881	A		AV337662	Transcribed locus	EST
GE109949	19.62	P	19.95	P	16.88	P	33.57	P	17.46	P	23.36	P	Cd47	AK050387	CD47 antigen (Rh-related antigen, integrin-associated signal transducer)	HTC; CAP trapper	integrin-mediated signaling pathway; opsonization; positive regulation of phagocytosis	protein binding	extracellular space; integral to plasma membrane	Mm.31752
GE37251	9.726	P	11.48	P	9.278	P	17.52	P	10.4	P	11.64	P	Bet1l	NM_018742	Blocked early in transport 1 homolog (S. cerevisiae)-like			SNAP receptor activity	Golgi membrane; integral to membrane	Mm.155696
GE111543	1.89	P	1.552	P	1.473	P	1.422	P	1.601	P	1.991	P		BM933014	Gene model 1630, (NCBI)	EST
GE128414	1.685	P	1.136	P	1.339	P	2.071	P	2.065	P	1.476	P		BB747401	BB747401 RIKEN full-length enriched, adult male kidney Mus musculus cDNA clone F530202P10 3', mRNA sequence.	EST
GE102876	3.748	P	3.186	P	1.529	P	4.701	P	2.015	P	3.298	P	Smarca3	BE628287	RIKEN cDNA D830024F11 gene	EST
GE37237	0.01*	A	0.519	A	0.0261	A	1.269	A	0.368	A	0.411	A	Cldn8	NM_018778	Claudin 8			structural molecule activity	extracellular space; integral to membrane; tight junction	Mm.25836
GE37750	0.01*		0.335		0.0614		0.876		0.525		0.051		Scamp5	NM_020270	Secretory carrier membrane protein 5		protein transport		integral to membrane; synaptic vesicle	Mm.102278
GE33121	0.917		0.805		1.008		1.18		1.041		0.38		Hip1r	NM_145070	Huntingtin interacting protein 1 related		receptor mediated endocytosis	actin binding	coated pit; cytoskeleton	Mm.149954
GE1482198	0.537	A	0.466	A	0.171	A	0.253	A	0.33	A	0.194	A		M16676	Similar to TRAV6D-6
GE116893	0.204	A	0.01*	A	0.18	A	0.0898	A	0.31	A	0.182	A		BM231982	Transcribed locus	EST
GE33088	0.283	A	0.17	A	0.159	A	0.46	A	0.652	A	0.188	A	Gucy2c	U49723	Guanylate cyclase 2c		cGMP biosynthesis; response to toxin	guanylate cyclase activity; lyase activity
GE37307	68.83	P	57.65	P	50.11	P	38.29	P	64.03	P	59.53	P	Ywhab	NM_018753	Tyrosine 3-monooxygenase/tryptophan 5-monooxygenase activation protein, beta polypeptide		protein targeting	protein binding; protein domain specific binding	cellular_component unknown	Mm.34319
GE1544537	2.611	P	1.913	P	1.512	P	3.941	P	1.729	P	2.023	P	Abr	AV124364	Active BCR-related gene	EST
GE102799	0.923	A	1.016	A	0.367	A	1.388	P	0.257	A	0.389	A	Oaz3	NM_016901	Ornithine decarboxylase antizyme 3		polyamine metabolism	enzyme inhibitor activity; ornithine decarboxylase inhibitor activity	GO:5737(cytoplasm); GO:5634(nucleus)	Mm.331200
GE106738	0.652	A	0.454	A	0.358	A	0.348	A	0.222	A	0.277	A	Rufy2	AI875500	RUN and FYVE domain-containing 2	EST
GE1556522	0.775	A	0.767	A	1.137	P	1.387	P	0.817	A	1.297	P	D230002A01Rik	NM_176904	RIKEN cDNA D230002A01 gene					Mm.358961
GE32892	5.805	P	4.89	P	3.971	P	7.26	P	5.359	P	5.261	P	Kras2	NM_021284	Kirsten rat sarcoma oncogene 2, expressed		Ras protein signal transduction; cell growth and/or maintenance; regulation of cell cycle; small GTPase mediated signal transduction	GTP binding; GTPase activity	intracellular; membrane fraction	Mm.383182
GE119777	2.578	P	2.67	P	2.042	P	2.648	P	2.916	P	2.74	P	Cd3z	AK080019	CD3 antigen, zeta polypeptide	HTC; CAP trapper
GE108545	0.271	A	0.161	A	0.199	A	0.233	A	0.502	A	0.121	A	1700123D08Rik	AK077027	RIKEN cDNA 1700123D08 gene	HTC; CAP trapper
GE37141	1.054	P	1.488	P	0.782	A	1.262	P	1.683	P	1.694	P	Olig2	NM_016967	Oligodendrocyte transcription factor 2		development; neurogenesis; neuronal lineage restriction; regulation of transcription, DNA-dependent	DNA binding; protein binding; transcription factor activity	cytoplasm; nucleus; transcription factor complex	Mm.37289
GE1471494	0.517	A	1.24	P	0.603	A	0.754	A	0.762	A	1.233	P	2410089E03Rik	AK028897	RIKEN cDNA 4732468D17 gene	HTC; CAP trapper
GE37667	0.505	A	0.79	A	0.906	A	1.373	P	1.269	P	1.173	P	Gbl	NM_019988	G protein beta subunit-like		biological_process unknown	molecular_function unknown	cellular_component unknown	Mm.289516
GE113725	1.873	P	1.56	P	2.176	P	2.882	P	1.659	P	2.401	P	1700029I01Rik	NM_027285	RIKEN cDNA 1700029I01 gene			GO:46872(metal ion binding); GO:8270(zinc ion binding)	GO:5634(nucleus)	Mm.302686
GE109951	0.136	A	0.414	A	0.347	A	0.441	A	0.212	A	0.01*	A	9130417I07Rik	AK018683	RIKEN cDNA 9130417I07 gene	HTC; CAP trapper		DNA binding	nucleus
GE33139	2.304	P	2.312	P	2.51	P	1.873	P	2.725	P	2.275	P	Atf2	NM_009715	Activating transcription factor 2		regulation of transcription, DNA-dependent	DNA binding; nucleic acid binding; protein binding; transcription factor activity; zinc ion binding	nucleus; transcription factor complex	Mm.209903
GE1440051	0.501	A	0.507	A	0.278	A	1.027	P	0.339	A	0.414	A	9930013L23Rik	NM_030728	RIKEN cDNA 9930013L23 gene					Mm.160389
GE131938	0.185	A	0.28	A	0.413	A	0.363	A	0.144	A	0.28	A		BG069414	H3075C09-3 NIA Mouse 15K cDNA Clone Set Mus musculus cDNA clone H3075C09 3', mRNA sequence.	EST
GE1562631	0.708	A	0.353	A	0.16	A	0.371	A	0.433	A	0.438	A	Ogfrl1	BG079952	Opioid growth factor receptor-like 1	EST
GE1516453	0.3	A	0.128	A	0.104	A	0.543	A	0.01*	A	0.429	A	AA606869	C76788	EST AA606869	EST
GE112351	2.492	P	2.245	P	2.005	P	3.11	P	2.721	P	2.338	P	Zdhhc8	BC004683	Zinc finger, DHHC domain containing 8	HTC
GE133870	0.772	A	0.917	A	0.01*	A	0.174	A	1.138	P	0.614	A	AA407452	BC066073	EST AA407452
GE122761	1.921	P	1.776	P	1.874	P	1.801	A	1.861	P	1.609	P		BB359323	Transcribed locus	EST
GE33086	3.138	P	3.51	P	3.585	P	4.55	P	3.401	P	3.204	P	Il1rl1l	NM_010744	Interleukin 1 receptor-like 1 ligand		defense response	receptor activity	extracellular space; plasma membrane	Mm.196618
GE109829	0.467	A	0.473	A	0.2	A	0.485	A	0.103	A	0.533	A	Zdhhc9	AV339913	Zinc finger, DHHC domain containing 9	EST
GE37692	4.468	P	4.699	P	3.717	P	5.283	P	4.73	P	3.869	P	Mlycd	NM_019966	Malonyl-CoA decarboxylase		acetyl-CoA metabolism; acyl-CoA metabolism; fatty acid biosynthesis; fatty acid metabolism; protein targeting	carboxy-lyase activity; methylmalonyl-CoA decarboxylase activity	cytoplasm; mitochondrion; peroxisome	Mm.255499
GE113122	4.411	P	4.866	P	5.08	P	6.487	P	4.845	P	4.987	P	2310035C23Rik	AK031031	RIKEN cDNA 2310035C23 gene	HTC; CAP trapper
GE126806	0.364	A	0.471	A	0.379	A	0.283	A	0.274	A	0.3	A		AK086152	15 days embryo head cDNA, RIKEN full-length enriched library, clone:D930008H16 product:unknown EST, full insert sequence	HTC; CAP trapper
GE1528622	0.01*	A	0.307	A	0.234	A	0.35	A	0.167	A	0.351	A		BG072043	H3106A09-3 NIA Mouse 15K cDNA Clone Set Mus musculus cDNA clone H3106A09 3', mRNA sequence.	EST
GE127145	0.266	A	0.354	A	0.133	A	0.306	A	0.01*	A	0.382	A		BB666407	BB666407 RIKEN full-length enriched, 2 days pregnant adult female ovary Mus musculus cDNA clone E330015J02 5', mRNA sequence.	EST
GE107819	0.572	A	0.506	A	0.266	A	1.454	P	0.864	A	0.93	P	Sh3rf2	NM_172966	SH3 domain containing ring finger 2					Mm.45472
GE33132	4.188	P	3.995	P	1.582	P	3.429	M	3.201	M	3.596	P	Pik3r1	NM_011085	Phosphatidylinositol 3-kinase, regulatory subunit, polypeptide 1 (p85 alpha)		B-cell differentiation; intracellular signaling cascade; negative regulation of apoptosis; protein amino acid phosphorylation	kinase activity; phosphatidylinositol 3-kinase activity; protein binding	phosphoinositide 3-kinase complex	Mm.259333
GE32911	1.285	P	1.795	P	1.087	P	1.713	P	1.325	P	1.643	P	Ii	NM_010545	Ia-associated invariant chain		antigen presentation; antigen presentation, exogenous antigen via MHC class II; antigen processing; antigen processing, exogenous antigen via MHC class II; defense response; humoral defense mechanism (sensu Vertebrata); immune response; intracellular protein transport; negative regulation of T-cell differentiation; negative thymic T-cell selection; positive regulation of T-cell differentiation; p…	chaperone activity; protein binding; unfolded protein binding	Golgi apparatus; endoplasmic reticulum; external side of plasma membrane; integral to membrane; integral to plasma membrane; lysosome; multivesicular body	Mm.276499
GE1543708	14.24	P	14.52	P	9.466	P	24.24	P	7.032	P	14.83	P	Lsm7	BE631532	LSM7 homolog, U6 small nuclear RNA associated (S. cerevisiae)	EST
GE116863	1.101	P	1.531	P	0.78	A	1.542	P	1.246	P	0.863	A	E330021D16Rik	NM_175527	RIKEN cDNA E330021D16 gene		protein modification; ubiquitin cycle	ligase activity; ubiquitin conjugating enzyme activity		Mm.21182
GE1535095	0.141	A	0.35	A	0.245	A	0.39	A	0.372	A	0.14	A		AK084406	Mus musculus 12 days embryo eyeball cDNA, RIKEN full-length enriched library, clone:D230039F21 product:unclassifiable, full insert sequence.	HTC; CAP trapper
GE134285	1.434	P	1.283	P	0.823	A	1.373	P	1.171	P	0.879	A		AI451554	Transcribed locus	EST
GE33130	2.499	P	1.904	P	2.188	P	1.893	P	2.688	P	2.161	P	Cbs	NM_144855	Cystathionine beta-synthase		amino acid metabolism; cysteine biosynthesis from serine	cystathionine beta-synthase activity; lyase activity
GE1554892	28.16	P	27.81	P	22.53	P	36.87	P	29.54	P	24.55	P	Sprn	BC056484	Shadow of prion protein		GO:4(biological process unknown)	GO:5554(molecular function unknown)	GO:8372(cellular component unknown)	Mm.246858
GE37285	12.34	P	13.8	P	13.3	P	11.08	P	16.54	P	15.85	P	Scn1a	L42339	Sodium channel, voltage-gated, type I, alpha polypeptide	sodium channel 3	cation transport	cation channel activity	integral to membrane; membrane fraction
GE1505660	0.698	A	0.581	A	0.624	A	1.504	P	0.35	A	0.86	A	Igh-V	BF584024	Immunoglobulin heavy chain variable region	EST
GE127950	0.332	A	0.129	A	0.111	A	0.39	A	0.268	A	0.345	A	A430010J10Rik	NM_176975	RIKEN cDNA A430010J10 gene					Mm.275995
GE107249	0.535	A	0.6	A	0.596	A	0.954	A	0.724	A	1.107	P	4931402H11Rik	AK016424	RIKEN cDNA 4931402H11 gene	HTC; CAP trapper
GE129482	3.484	P	2.394	P	1.021	P	4.176	M	1.984	P	2.316	P	2210412E05Rik	BE948843	RIKEN cDNA 2210412E05 gene	EST
GE33099	0.527	A	0.52	A	0.213	A	0.616	A	0.639	A	0.365	A	Gnb3	NM_013530	Guanine nucleotide binding protein, beta 3		G-protein coupled receptor protein signaling pathway	GTPase activity; acid phosphatase activity; small GTPase regulatory/interacting protein activity	heterotrimeric G-protein complex	Mm.68889
GE123496	0.329	A	0.462	A	0.461	A	0.0945	A	0.389	A	0.408	A		BB387438	Transcribed locus	EST
GE37505	29.84	P	38.91	P	36.15	P	49.04	P	33.76	P	31.01	P	Hig1	NM_019814	Hypoxia induced gene 1		biological_process unknown	molecular_function unknown	cellular_component unknown	Mm.379076
GE127550	0.474	A	0.627	A	0.176	A	0.43	A	0.359	A	0.295	A	Ap2b1	AK087616	Adaptor-related protein complex 2, beta 1 subunit	HTC; CAP trapper
GE37189	3.745	P	3.15	M	3.06	P	4.756	P	3.74	P	3.436	P	Zfp316	NM_017467	Zinc finger protein 316		transport	transporter activity	membrane	Mm.6666
GE113346	1.802	P	1.662	P	1.214	A	2.306	P	1.381	P	1.513	P	2810402K13Rik	BC022600	CDNA sequence BC027373	MGC
GE125794	0.254	A	0.444	A	0.37	A	0.151	A	0.467	A	0.01*	A	Prkdc	BB480669	Protein kinase, DNA activated, catalytic polypeptide	EST
GE108528	5.68	P	5.907	P	4.912	P	7.52	P	5.546	P	4.669	P	1700029E06Rik	AK006485	RIKEN cDNA 1700029E06 gene	HTC; CAP trapper
GE1393920	5.989	P	6.012	M	4.636	P	6.793	P	6.312	P	4.47	P	Kpna2	NM_010655	Karyopherin (importin) alpha 2		intracellular protein transport; protein-nucleus import	protein binding; protein transporter activity	nucleus	Mm.378955
GE1524614	1.255	P	0.724	A	0.802	A	1.639	P	0.725	A	1.004	P		CD547073	B0278H08-3 NIA Mouse Embryonic Germ Cell cDNA Library (Long) Mus musculus cDNA clone NIA:B0278H08 IMAGE:30110971 3', mRNA sequence.	EST
GE33109	0.516	A	0.83	A	0.417	A	0.488	A	0.756	A	0.419	A	Adam22	W75581	A disintegrin and metalloprotease domain 22	EST
GE111774	2.968	P	2.986	P	2.718	P	2.936	P	3.026	P	2.356	P		AW556809	Transcribed locus	EST
GE111996	0.721	A	0.835	A	1.645	P	0.785	A	1.045	A	0.718	A	Ncam1	AK078200	Neural cell adhesion molecule 1	HTC; CAP trapper
GE1495508	4.85	P	7.476	P	4.891	P	6.66	P	3.986	P	4.985	P	6330444A18Rik	AK031915	RIKEN cDNA 6330444A18 gene	HTC; CAP trapper
GE133302	1.158	P	1.286	P	0.961	A	1.347	P	0.603	A	0.86	A	Arpc4	BQ175495	Actin related protein 2/3 complex, subunit 4	EST
GE1516855	1.074	P	0.999	A	1.411	P	1.361	P	1.024	A	1.009	A		CODELINK UNIQUE
GE1554441	14.37	P	12.48	P	11.43	P	9.452	P	13.71	P	12.1	P	Dchs1	AK048080	Dachsous 1 (Drosophila)	HTC; CAP trapper
GE1524755	9.837	P	10.34	P	10.25	P	12.23	P	10.14	P	9.453	P	D8Ertd812e	NM_198020	DNA segment, Chr 8, ERATO Doi 812, expressed			GO:8168(methyltransferase activity); GO:16740(transferase activity)		Mm.275720
GE33077	30.66	P	31.68	P	26.6	P	35.87	P	25.83	P	27.49	P	Asns	NM_012055	Asparagine synthetase		asparagine biosynthesis; glutamine metabolism	asparagine synthase (glutamine-hydrolyzing) activity; ligase activity		Mm.2942
GE1554357	0.318	A	0.182	A	0.378	A	0.378	A	0.595	A	0.214	A	Xpo1	AK047954	Exportin 1, CRM1 homolog (yeast)	HTC; CAP trapper
GE37140	6.445	P	6.172	P	6.695	P	6.239	P	8.195	P	8.026	P	Olig1	NM_016968	Oligodendrocyte transcription factor 1		development; neuronal lineage restriction; regulation of transcription, DNA-dependent	DNA binding; transcription factor activity	nucleus; transcription factor complex	Mm.39300
GE113999	1.5	P	1.864	P	1.347	P	1.869	P	1.76	P	1.567	P	Zfp82	AK129467	Zinc finger protein 82	FLI_CDNA		GO:46872(metal ion binding); GO:8270(zinc ion binding)	GO:5634(nucleus)	Mm.295906
GE123565	2.791	P	2.3	P	2.271	P	2.509	P	2.677	P	2.226	P	2700063G02Rik	AK048805	RIKEN cDNA 2700063G02 gene	HTC; CAP trapper
GE33105	2.45	P	2.486	P	2.411	P	2.401	P	3.039	P	2.131	P	Zw10	NM_012039	ZW10 homolog (Drosophila), centromere/kinetochore protein		cell cycle; mitosis		chromosome, pericentric region; nucleus	Mm.24791
GE33106	6.37	P	7.213	P	6.379	P	9.902	P	7.32	P	6.55	P	Pdk2	NM_133667	Pyruvate dehydrogenase kinase, isoenzyme 2		acetyl-CoA biosynthesis from pyruvate; signal transduction	ATP binding; kinase activity; transferase activity	mitochondrion	Mm.29768
GE37508	4.684	P	5.712	P	4.615	P	5.673	P	4.318	P	3.597	P	Ivd	NM_019826	Isovaleryl coenzyme A dehydrogenase		GO:6118(electron transport)	isovaleryl-CoA dehydrogenase activity; oxidoreductase activity	mitochondrion	Mm.6635
GE1518873	0.085	A	0.593	A	0.34	A	0.611	A	0.206	A	0.3	A		AK084115	Hypothetical gene supported by AK082312	HTC; CAP trapper
GE107708	1.224	P	3.475	P	1.942	P	0.895	A	1.422	P	2.702	P	4933409K03Rik	AK016757	RIKEN cDNA 4933409K03 gene	HTC; CAP trapper	protein folding; regulation of transcription, DNA-dependent; response to unfolded protein	DNA binding; transcription factor activity
GE1504266	0.427	A	0.451	A	0.102	A	0.571	A	0.411	A	0.283	A		BY731083	Gene model 442, (NCBI)	EST
GE114453	5.857	P	7.532	P	4.716	M	5.746	P	5.606	P	6.14	P	5730419I09Rik	NM_029081	RIKEN cDNA 5730419I09 gene					Mm.130260
GE109353	1.226	P	0.689	A	0.643	A	0.867	A	1.099	P	0.803	A	Zfp469	AV321031	Zinc finger protein 469	EST
GE103230	0.176	A	0.308	A	0.371	A	0.427	A	0.01*	A	0.122	A	Adh6-ps1	AK004863	Alcohol dehydrogenase 6 (class V), pseudogene 1	HTC; CAP trapper
GE1387566	0.564	A	0.328	A	0.126	A	1.763	P	0.478	A	0.311	A	MGC65558	BF135641	Similar to phosphatidylserine decarboxylase	EST
GE1517900	0.707	A	0.246	A	0.292	A	1.062	P	0.377	A	0.72	A	Foxo3	CA577715	Forkhead box O3	EST
GE1438117	1.092	P	1.277	P	0.2	A	1.956	P	0.307	A	1.819	P	4933426M11Rik	BY752428	RIKEN cDNA 4933426M11 gene	EST
GE37161	4.418	P	3.871	P	3.41	P	1.601	P	5.048	P	3.752	P	Sec61a1	NM_016906	Sec61 alpha 1 subunit (S. cerevisiae)		protein secretion; protein targeting; protein transport	protein translocase activity	endoplasmic reticulum; integral to membrane	Mm.28375
GE113200	0.338	A	0.236	A	0.0123	A	0.162	A	0.223	A	0.118	A	Col27a1	BB037834	Procollagen, type XXVII, alpha 1	EST
GE37620	5.717	P	5.496	P	5.034	P	7.909	P	6.333	P	4.801	P	Ube2g2	NM_019803	Ubiquitin-conjugating enzyme E2G 2		ER-associated protein catabolism; protein modification; ubiquitin cycle	ligase activity; ubiquitin conjugating enzyme activity	cytosol; endoplasmic reticulum	Mm.307906
GE1551824	0.285	A	1.42	P	0.152	A	0.01*	A	0.457	A	0.753	A		CF550882	Gene model 1669, (NCBI)	EST
GE111824	0.529	A	0.399	A	0.347	A	0.78	A	0.366	A	0.576	A	1700020H15	NM_175020	Hypothetical protein 1700020H15					Mm.56997
GE120656	0.19	A	0.596	A	0.0639	A	0.13	A	0.219	A	0.0135	A		BB257793	BB257793 RIKEN full-length enriched, 7 days neonate cerebellum Mus musculus cDNA clone A730081J05 3', mRNA sequence.	EST
GE1447211	0.342	A	0.22	A	0.539	A	0.467	A	0.376	A	0.387	A	4732467L16Rik	NM_177667	RIKEN cDNA 4732467L16 gene					Mm.41945
GE1478032	0.0879	A	0.219	A	0.46	A	0.692	A	0.0989	A	0.29	A		BF682626	Transcribed locus	EST
GE1558054	0.387	A	0.128	A	0.599	A	0.896	A	0.619	A	0.292	A	C130052G03Rik	AK048355	RIKEN cDNA C130052G03 gene	HTC; CAP trapper
GE1540134	0.343	A	0.337	A	0.176	A	0.173	A	0.217	A	0.292	A	Slc9a9	CK331245	Solute carrier family 9 (sodium/hydrogen exchanger), isoform 9	EST
GE1406175	0.421	A	0.434	A	0.443	A	0.64	A	0.569	A	0.298	A		BY348309	BY348309 RIKEN full-length enriched, whole joints Mus musculus cDNA clone L830006J08 5', mRNA sequence.	EST
GE1486989	10.16	P	8.259	P	6.61	P	9.991	P	8.671	P	10.03	P		NM_177229
GE1429197	0.281	A	0.458	A	0.212	A	0.825	A	0.371	A	0.169	A		CODELINK UNIQUE
GE1546209	1.155	P	0.596	A	0.314	A	1.994	P	0.288	A	0.948	A		CODELINK UNIQUE
GE1397356	2.07	P	1.776	P	1.46	P	2.084	P	1.506	P	2.114	P	Zfp62	BG919301	Zinc finger protein 62	EST
GE1522622	7.489	P	6.868	P	7.25	P	6.654	P	9.114	P	7.675	P	Gm444	BC060268	Gene model 444, (NCBI)
GE1490933	0.572	A	0.436	A	0.299	A	0.644	A	0.258	A	0.361	A	D030022P06Rik	BU695340	RIKEN cDNA D030022P06 gene	EST
GE1574679	0.218	A	0.161	A	0.088	A	0.0593	A	0.01*	A	0.434	A	Waspip	AI587847	Wiskott-Aldrich syndrome protein interacting protein	EST
GE1399162	0.536	A	0.01*	A	0.739	A	0.378	A	0.268	A	0.39	A	Eps15-rs	BF152189	Epidermal growth factor receptor pathway substrate 15, related sequence	EST
GE1449933	0.98	P	0.753	A	0.746	A	1.029	A	0.922	A	0.966	A	9930109F21	NM_183194	Hypothetical protein 9930109F21					Mm.358945
GE1418250	0.932	A	0.556	A	1.008	P	0.506	A	1.41	P	0.991	P	4921511D23Rik	CK379339	RIKEN cDNA 4921511D23 gene	EST
GE1537197	0.298	A	0.362	A	0.227	A	0.69	A	0.378	A	0.604	A	Dach1	AK050954	Dachshund 1 (Drosophila)	HTC; CAP trapper
GE1427585	0.258	A	0.162	A	0.378	A	1.375	A	0.189	A	0.242	A		BF723339	mab31e11.y1 Soares_NMEBA_branchial_arch Mus musculus cDNA clone IMAGE:3971829 5', mRNA sequence.	EST
GE1458861	0.167	A	0.384	A	0.427	A	0.252	A	0.854	A	0.396	A	Lipl2	NM_172837	Lipase-like, ab-hydrolase domain containing 2		GO:16042(lipid catabolism)	GO:16787(hydrolase activity); GO:4806(triacylglycerol lipase activity)		Mm.58924
GE1522866	0.413	A	0.218	A	0.111	A	0.22	A	0.637	A	0.113	A	Ptprr	AK036092	Protein tyrosine phosphatase, receptor type, R	HTC; CAP trapper
GE1562548	0.499	A	0.689	A	0.598	A	0.352	A	0.483	A	0.519	A		BF659872	Transcribed locus	EST
GE1436539	0.13	A	0.179	A	0.455	A	0.926	P	0.59	A	0.795	A		CK428577	LOC433784	EST
GE1441509	5.013	P	4.917	P	4.864	P	8.507	P	4.823	P	5.684	P	1700021I09Rik	NM_026277	RIKEN cDNA 1700021I09 gene		processing of 20S pre-rRNA; ribosomal small subunit biogenesis		cytoplasm; nucleolus; nucleus	Mm.334793
GE1516769	1.116	P	0.721	A	0.54	A	1.003	A	0.989	A	0.514	A	D330037H05Rik	AK053304	RIKEN cDNA D330037H05 gene	HTC; CAP trapper
GE1508159	13.72	P	11.77	P	11.05	P	17.1	P	11.89	P	11.24	P	6430402H13Rik	NM_198119	RIKEN cDNA 6430402H13 gene					Mm.289666
GE1477674	14.67	P	12.64	P	10.63	P	14.82	P	11.27	P	11.32	P	9.63003e+17	AK036014	Hypothetical protein 9630027E11	HTC; CAP trapper
GE1551495	0.277	A	0.663	A	0.285	A	0.998	P	1.126	P	0.977	P	E130115E03Rik	CK346949	RIKEN cDNA E130115E03 gene	EST
GE1482756	1.217	P	1.019	P	1.332	P	1.119	P	2.252	P	2.188	P		AK039474	Adult male spinal cord cDNA, RIKEN full-length enriched library, clone:A330048F13 product:unclassifiable, full insert sequence	HTC; CAP trapper
GE1575294	0.261	A	0.088	A	0.303	A	0.453	A	0.229	A	0.0922	A	1700001J11Rik	CF982081	RIKEN cDNA 1700001J11 gene	EST
GE1398965	0.559	A	0.201	A	0.298	A	1.527	P	0.34	A	0.0834	A		BE980244	9.5 days embryo parthenogenote cDNA, RIKEN full-length enriched library, clone:B130039H18 product:unclassifiable, full insert sequence	EST
GE1512208	0.833	A	0.217	A	0.494	A	0.519	A	0.659	A	0.763	A	B930086L07Rik	AK047547	RIKEN cDNA D930021H04 gene	HTC; CAP trapper
GE1561472	54.18	P	55.83	P	56.09	P	68.38	P	48.72	P	48.46	P	4921506J03Rik	BE987566	RIKEN cDNA 4921506J03 gene	EST
GE1447014	0.42	A	0.399	A	0.658	A	0.948	P	0.767	A	0.611	A	Ppp1r10	BI105929	Protein phosphatase 1, regulatory subunit 10	EST
GE1553071	1.568	P	2.071	P	1.816	P	2.154	P	1.455	P	1.991	P	Lgals4	NM_010707	Lectin, galactose binding, soluble 4			sugar binding		Mm.210336
GE1433386	5.435	P	4.958	P	4.338	P	4.842	P	4.912	P	4.294	P	9230116L04Rik	AK033827	RIKEN cDNA 9230116L04 gene	HTC; CAP trapper
GE1456957	0.424	A	0.458	A	0.422	A	0.612	A	0.713	A	0.254	A		AI426447	ml88g05.x1 Stratagene mouse kidney (#937315) Mus musculus cDNA clone IMAGE:519128 3', mRNA sequence.	EST
GE1480033	2.48	P	3.454	P	3.49	P	4.676	P	3.499	P	3.293	P	Palmd	C77368	Expressed sequence C77368	EST
GE1520039	15.97	M	12.33	P	6.39	P	8.947	P	15.63	P	12.03	P	D730003B17	AK052790	Hypothetical protein D730003B17	HTC; CAP trapper
GE1506423	0.0306	A	0.386	A	0.0323	A	0.251	A	0.01*	A	0.341	A		BU936545	Similar to Brain protein 44-like protein (HSPC040) (CGI-129) (PNAS-115)	EST
GE1428226	7.116	P	5.984	P	7.051	P	7.276	P	6.075	P	5.6	P		CA550028	C0825H03-5N NIA Mouse Blastocyst cDNA Library (Long) Mus musculus cDNA clone NIA:C0825H03 IMAGE:30027446 5', mRNA sequence.	EST
GE1509594	0.855	A	1.566	P	1.065	P	1.973	P	1.116	A	1.355	P	5330421F07Rik	AI481413	RIKEN cDNA 5330421F07 gene	EST
GE1476093	0.322	A	0.411	A	0.426	A	0.755	A	0.214	A	0.289	A		NM_183128	Mm.86331
GE1430803	0.329	A	0.376	A	0.572	A	1.096	P	0.406	A	0.692	A	Ppm1h	NM_176919	Protein phosphatase 1H (PP2C domain containing)			catalytic activity		Mm.232916
GE1387775	1.128	P	1.027	A	0.758	A	1.128	P	0.94	A	0.878	P	C330002I19Rik	AA606444	RIKEN cDNA C330002I19 gene	EST
GE1441806	0.186	A	0.441	A	0.328	A	0.01*	A	0.387	A	0.906	A	Slc25a13	AK050125	Solute carrier family 25 (mitochondrial carrier, adenine nucleotide translocator), member 13	HTC; CAP trapper
GE1530954	0.165	A	0.324	A	0.651	A	0.2	A	0.235	A	0.276	A		BU843443	Transcribed locus	EST
GE1557748	0.552	A	0.537	A	0.183	A	0.468	A	0.478	A	0.253	A		BE335313	Transcribed locus	EST
GE1406324	0.25	A	0.263	A	0.205	A	0.0482	A	0.429	A	0.38	A	Rcor3	AW742720	REST corepressor 3	EST
GE1560601	0.304	A	0.341	A	0.333	A	0.295	A	0.13	A	0.5	A		BB617293	Similar to DNA segment, Chr 18, Wayne State University 98, expressed	EST
GE1536204	0.289	A	0.565	A	0.572	A	0.0949	A	0.241	A	0.412	A	8030474K03Rik	AK033245	RIKEN cDNA 8030474K03 gene	HTC; CAP trapper
GE1404841	0.225	A	0.226	A	0.423	A	0.666	A	0.554	A	0.222	A		CB227777	Mm.288687
GE1410605	2.751		1.768		1.507		1.989		1.817		2.058		Kcna6	AK031890	Potassium voltage-gated channel, shaker-related, subfamily, member 6	HTC; CAP trapper	cation transport; potassium ion transport	cation channel activity; potassium channel activity; protein binding; voltage-gated ion channel activity; voltage-gated potassium channel activity	integral to membrane; integral to plasma membrane; voltage-gated potassium channel complex	Mm.62535
GE1478031	0.662	A	0.171	A	0.381	A	0.68	A	0.31	A	0.338	A		BC050218	Similar to zinc finger protein 494	MGC
GE1489319	0.675	A	0.56	A	0.312	A	0.64	A	0.0521	A	0.788	A		AK039043	Mus musculus adult male hypothalamus cDNA, RIKEN full-length enriched library, clone:A230089M04 product:unclassifiable, full insert sequence.	HTC; CAP trapper
GE1392412	0.738	A	0.488	A	0.34	A	0.54	A	0.0204	A	0.671	A	A930018M24Rik	AK034241	RIKEN cDNA A930018M24 gene	HTC; CAP trapper
GE1429702	0.01*	A	0.292	A	0.457	A	0.022	A	0.288	A	0.486	A		AI644817	Transcribed locus	EST
GE1421998	1.043	A	1.24	P	0.743	A	1.117	P	0.879	A	1.322	P	9330175E14Rik	NM_177903	Hypothetical protein A630085K21					Mm.381720
GE1506262	0.253	A	0.505	A	0.375	A	0.389	A	0.201	A	0.413	A	Pitpnc1	CK389099	Phosphatidylinositol transfer protein, cytoplasmic 1	EST
GE1423354	0.758	A	0.455	A	0.01*	A	0.317	A	0.431	A	0.249	A	AI315119	AI987780	Expressed sequence AI315119	EST
GE1545459	0.727	A	0.0919	A	0.01*	A	0.69	A	0.17	A	0.604	A		BI411027	Gene model 162, (NCBI)	EST
GE1522022	7.537	P	7.227	P	5.953	P	8.544	P	7.477	P	6.198	P	Btbd6	NM_201646	BTB (POZ) domain containing 6			protein binding		Mm.18396
GE33946	2.177	P	0.749	A	1.326	P	2.44	P	0.712	A	1.303	P	Lmyc1	NM_008506	Lung carcinoma myc related oncogene 1		cell growth and/or maintenance; regulation of cell cycle; regulation of transcription, DNA-dependent	DNA binding; protein binding; transcription factor activity	intracellular; nucleus	Mm.1055
GE34073	5.928	P	3.689	M	3.286	P	4.359	M	2.826	P	2.975	P	Nab2	NM_008668	Ngfi-A binding protein 2		negative regulation of transcription; regulation of transcription, DNA-dependent	transcriptional repressor activity	nucleus	Mm.336898
GE106375	2.241	P	1.604	P	0.799	A	3.354	P	0.822	A	1.418	P	C530030I18Rik	CB841125	RIKEN cDNA C530030I18 gene	EST
GE1507326	13.66	P	11.53	P	10.22	P	16.77	P	13.66	P	12.23	P	6530418L21Rik	NM_175398	RIKEN cDNA 6530418L21 gene		carbohydrate metabolism	hydrolase activity, acting on glycosyl bonds		Mm.212591
GE1412471	0.35	A	1.583	P	0.383	A	1.665	P	0.819	A	1.041	P	BC026657	AK033153	CDNA sequence BC026657	HTC; CAP trapper
GE1410948	2.492	P	1.532	P	2.117	P	3.042	P	2.663	P	2.174	P		AK086784	0 day neonate lung cDNA, RIKEN full-length enriched library, clone:E030001F04 product:unknown EST, full insert sequence	HTC; CAP trapper
GE1533238	7.495	P	7.897	P	8.198	P	9.777	P	7.817	P	8.185	P		CODELINK UNIQUE
GE1387412	0.93	P	0.707	A	0.741	A	0.441	A	0.56	A	0.798	A		AW492643	UI-M-BH3-att-e-03-0-UI.s1 NIH_BMAP_M_S4 Mus musculus cDNA clone UI-M-BH3-att-e-03-0-UI 3', mRNA sequence.	EST
GE105306	0.751	A	0.153	A	0.127	A	0.739	A	0.0444	A	0.41	A	2410089E03Rik	AI451449	RIKEN cDNA 4732468D17 gene	EST
GE1488855	1.891	P	1.161	P	0.629	A	1.076	A	0.498	A	1.126	P		BU696985	LL2in12223T7 Hematopoietic Stem Cell Subtracted Library Mus musculus cDNA 5', mRNA sequence.	EST
GE1494609	10.73	P	4.812	P	6.083	P	7.977	P	3.07	P	3.87	P	Mia	BQ900836	Melanoma inhibitory activity	EST
GE1422102	0.567	A	0.614	A	0.455	A	0.678	A	0.0283	A	0.42	A	Nme7	NM_178071	Non-metastatic cells 7, protein expressed in		CTP biosynthesis; GTP biosynthesis; UTP biosynthesis	ATP binding; kinase activity; nucleoside-diphosphate kinase activity; transferase activity
GE1454768	5.44	P	5.62	P	5.318	P	5.484	P	5.153	P	5.245	P		CD364140	UI-M-GL0-cfy-c-15-0-UI.r1 NIH_BMAP_GL0 Mus musculus cDNA clone IMAGE:30359198 5', mRNA sequence.	EST
GE1518622	0.318	A	0.407	A	0.311	A	0.375	A	0.254	A	0.236	A		BU708838	UI-M-FI0-cau-f-12-0-UI.r1 NIH_BMAP_FI0 Mus musculus cDNA clone IMAGE:6417419 5', mRNA sequence.	EST
GE1482972	2.455	P	2.217	P	1.954	P	2.272	P	1.861	P	1.359	P	A230077H06Rik	AK081136	RIKEN cDNA A230077H06 gene	HTC; CAP trapper
GE1438477	0.249	A	0.674	A	0.214	A	0.614	A	0.207	A	0.871	P	2210411A11Rik	CK384143	RIKEN cDNA 2210411A11 gene	EST
GE1496185	0.264	A	0.207	A	0.01*	A	0.597	A	0.01*	A	0.491	A	4930595M18Rik	NM_173435	RIKEN cDNA 4930595M18 gene			GO:3723(RNA binding); GO:46872(metal ion binding); GO:8270(zinc ion binding)		Mm.109633
GE1550875	0.295	A	0.393	A	0.226	A	0.329	A	0.284	A	0.01*	A	4930558J18Rik	AK016177	RIKEN cDNA 4930558J18 gene	HTC; CAP trapper
GE1566903	0.225	A	0.523	A	0.251	A	1.759	P	1.226	P	0.375	A	4732415M23Rik	NM_177279	RIKEN cDNA 4732415M23 gene					Mm.258354
GE1559826	1.987	P	1.87	P	0.84	A	3.292	P	0.94	A	1.441	P	Nfkbil1	NM_010909	Nuclear factor of kappa light polypeptide gene enhancer in B-cells inhibitor-like 1		regulation of transcription, DNA-dependent	DNA binding; transcription factor activity	GO:5634(nucleus)	Mm.300795
GE135035	0.216	A	0.42	A	0.204	A	0.424	A	0.581	A	0.459	A	Ptdss2	C78641	Phosphatidylserine synthase 2	EST
GE35010	0.685	A	0.467	A	0.207	A	0.402	A	1.082	P	0.637	A	Cryga	NM_007774	Crystallin, gamma A		sensory organ development	structural constituent of eye lens	cytoplasm	Mm.26904
GE106437	14.95	P	9.031	P	5.36	P	8.734	P	5.289	P	11.99	P		AI843353	Transcribed locus	EST
GE113728	0.664	A	0.388	A	0.0652	A	0.661	A	0.516	A	0.314	A		BB052430	12 days embryo male wolffian duct includes surrounding region cDNA, RIKEN full-length enriched library, clone:6720454F05 product:unknown EST, full insert sequence	EST
GE34065	0.495	A	0.26	A	0.3	A	0.395	A	0.215	A	0.421	A	Myf5	NM_008656	Myogenic factor 5		cell differentiation; development; muscle development; myogenesis; regulation of transcription, DNA-dependent	DNA binding; RNA polymerase II transcription factor activity, enhancer binding	nucleus	Mm.4984
GE1438874	0.318	A	0.208	A	0.362	A	1.472	P	0.307	A	0.176	A	9130002K18Rik	AK018586	RIKEN cDNA 9130002K18 gene	HTC; CAP trapper
GE34821	2.172	P	1.802	P	0.449	A	2.987	M	0.763	A	1.777	P	Ccnf	U20636	Cyclin F		cell cycle; mitosis; regulation of cell cycle	cyclin-dependent protein kinase regulator activity	nucleus	Mm.77695
GE34897	1.025	A	1.063	P	1.239	P	4.373	P	0.884	A	1.891	P	Csf1	NM_007778	Colony stimulating factor 1 (macrophage)		cell growth and/or maintenance; positive regulation of body size; positive regulation of odontogenesis (sensu Vertebrata); regulation of ossification	cytokine activity; growth factor activity	extracellular space; integral to membrane	Mm.795
GE1477754	0.0973	A	0.494	A	0.187	A	0.135	A	0.615	A	0.166	A		CODELINK UNIQUE
GE1492292	0.0793	A	0.259	A	0.372	A	0.495	A	0.195	A	0.151	A	2410017P09Rik	AV277328	RIKEN cDNA 2410017P09 gene	EST
GE35008	3.515	P	2.406	P	3.054	P	3.717	P	2.92	P	2.724	P	Ccnd3	NM_007632	Cyclin D3		T-cell proliferation; cell cycle; regulation of cell cycle; signal transduction	cyclin-dependent protein kinase activity; cyclin-dependent protein kinase regulator activity; protein binding	nucleus	Mm.246520
GE105197	19.38	P	16.39	P	18.57	P	22.55	P	19.86	P	21.41	P		AI594976	Transcribed locus, weakly similar to NP_076356.1 RIKEN cDNA 8030498B09 gene [Mus musculus]	EST
GE111669	0.889	A	0.717	A	1.162	P	1.232	P	1.271	P	1.467	P		AW545872	C0199D08-3 NIA Mouse E7.5 Extraembryonic Portion cDNA Library Mus musculus cDNA clone C0199D08 3', mRNA sequence.	EST
GE112575	9.366	P	7.732	P	10.03	M	6.045	P	10.39	P	10.16	P		BB021738	BB021738 RIKEN full-length enriched, adult male pituitary gland Mus musculus cDNA clone 5330407F21 3', mRNA sequence.	EST
GE34889	0.545	A	0.393	A	0.473	A	0.288	A	0.433	A	0.746	A	Crkl	NM_007764	V-crk sarcoma virus CT10 oncogene homolog (avian)-like		cell growth and/or maintenance; intracellular signaling cascade; organogenesis; regulation of cell cycle	protein binding	intracellular	Mm.21048
GE107522	0.299	A	0.174	A	0.338	A	0.113	A	0.385	A	0.174	A		BU756321	Transcribed locus	EST
GE33478	3.039	P	3.062	P	2.491	P	3.667	P	3.344	P	2.657	P	Ccne1	NM_007633	Cyclin E1		DNA replication initiation; cell cycle; protein amino acid phosphorylation; regulation of cell cycle	cyclin-dependent protein kinase regulator activity; kinase activity; protein binding	cyclin-dependent protein kinase holoenzyme complex; nucleus	Mm.16110
GE105300	0.214	A	0.492	A	0.516	A	0.717	A	0.945	A	1.028	P		AI451445	Transcribed locus	EST
GE135176	0.318	A	0.689	A	0.205	A	0.993	P	0.0952	A	0.511	A	C85333	BG067555	Expressed sequence C85333	EST
GE1526815	3.034	P	2.695	P	2.051	P	3.882	P	2.604	P	3.345	P	F630022B06Rik	NM_172822	RIKEN cDNA F630022B06 gene				integral to membrane	Mm.347625
GE34071	1.841	P	2.176	P	1.503	P	1.458	P	0.967	A	2.812	P	Myt1	NM_008665	Myelin transcription factor 1		regulation of transcription, DNA-dependent	transcription factor activity	nucleus; transcription factor complex	Mm.130005
GE104807	4.463	P	4.728	P	2.893	P	3.208	P	3.469	P	4.252	P	Kcnma3	AA684092	Potassium large conductance pH-sensitive channel, subfamily M, alpha member 3	EST
GE105417	1.408	P	1.803	P	1.014	A	0.0951	A	0.644	A	1.783	P		AI480641	Transcribed locus, highly similar to NP_659099.1 Rap guanine nucleotide exchange factor (GEF) 3 [Mus musculus]	EST
GE1572635	4.097	P	2.809	P	1.923	P	4.896	P	2.166	P	3.224	P	Tpd52	AK084570	Tumor protein D52	HTC; CAP trapper
GE134744	1.07	P	1.055	P	1.102	P	1.579	P	1.263	P	1.307	P	Atf7ip	BY764961	Activating transcription factor 7 interacting protein	EST
GE116524	36.19	P	55.2	P	58.32	P	86.89	P	53.48	P	73.66	P	Kcnq1	AK039636	Tumor-suppressing subchromosomal transferable fragment 8	HTC; CAP trapper
GE1539871	11.28	P	12.45	P	12.53	P	18.82	P	10.67	P	15.28	P	Zfp1	NM_011742	Zinc finger protein 1		regulation of transcription, DNA-dependent	DNA binding; nucleic acid binding; zinc ion binding	intracellular; nucleus	Mm.4184
GE34895	0.258	A	0.642	A	0.2	A	0.596	A	0.287	A	0.664	A	Crybb2	NM_007773	Crystallin, beta B2		sensory organ development	structural constituent of eye lens	cytoplasm	Mm.1215
GE1542679	0.176	A	0.378	A	0.115	A	0.561	A	0.382	A	0.0762	A	Smc1l1	BM237829	SMC (structural maintenance of chromosomes 1)-like 1 (S. cerevisiae)	EST
GE33942	4.418	P	4.583	P	3.92	P	4.451	P	4.659	P	4.568	P	Llglh	NM_008502	Lethal giant larvae homolog		maintenance of apical/basal cell polarity		cytoplasm	Mm.285453
GE1412362	0.0264	A	0.922	A	0.643	A	0.01*	A	0.615	A	0.467	A	Prkcbp1	BE987228	Protein kinase C binding protein 1	EST
GE33929	1.498	P	1.382	P	0.63	A	1.184	A	0.974	A	1.012	A	Lamc2	NM_008485	Laminin, gamma 2		cell adhesion; electron transport	extracellular matrix structural constituent; heparin binding; protein binding; structural molecule activity	basal lamina; basement membrane; extracellular matrix (sensu Metazoa); extracellular space; ubiquinol-cytochrome-c reductase complex	Mm.329272
GE34053	0.627	A	0.351	A	0.346	A	0.01*	A	0.659	A	0.322	A	Mtnr1a	NM_008639	Melatonin receptor 1A		G-protein coupled receptor protein signaling pathway; circadian rhythm	G-protein coupled receptor activity; melatonin receptor activity; neuropeptide Y receptor activity; rhodopsin-like receptor activity	integral to membrane	Mm.5133
GE114067	5.219	P	6.468	P	6.433	P	6.606	P	6.317	P	6.124	P	Nav1	NM_173437	Neuron navigator 1		biological_process unknown	ATP binding; nucleotide binding	cellular_component unknown	Mm.34977
GE130596	1.753	P	1.567	P	1.568	P	1.624	P	1.455	P	1.665	P		BF660533	Transcribed locus	EST
GE34818	0.717	A	0.844	A	0.509	A	0.69	A	0.317	A	0.393	A	Ccna1	NM_007628	Cyclin A1		cell cycle; meiosis; mitosis; regulation of cell cycle; spermatogenesis	cyclin-dependent protein kinase regulator activity; protein binding	nucleus	Mm.4815
GE34893	1.567	P	2.282	P	2.143	P	1.715	P	1.915	P	2.118	P	Cry1	NM_007771	Cryptochrome 1 (photolyase-like)		circadian rhythm	lyase activity; protein binding; receptor activity	nucleus	Mm.26237
GE105031	0.453	A	0.594	A	0.386	A	0.864	A	0.239	A	0.329	A	Slc10a1	AI327318	Solute carrier family 10 (sodium/bile acid cotransporter family), member 1	EST
GE34055	7.251	P	6.299	P	8.391	P	11.68	P	8.266	P	10.24	P	Mast2	NM_008641	RIKEN cDNA A630078A22 gene		intracellular signaling cascade; protein amino acid phosphorylation	ATP binding; kinase activity; microtubule binding; protein kinase activity; protein serine/threonine kinase activity; protein-tyrosine kinase activity; transferase activity	microtubule cytoskeleton	Mm.9287
GE1521015	0.559	A	0.255	A	0.146	A	0.327	A	0.378	A	0.204	A		BY740838	Transcribed locus	EST
GE33944	0.205	A	0.199	A	0.269	A	0.01*	A	1.165	P	0.301	A	Gzmm	NM_008504	Granzyme M (lymphocyte met-ase 1)		cytolysis; proteolysis and peptidolysis	chymotrypsin activity; hydrolase activity; peptidase activity; serine-type endopeptidase activity	extracellular space	Mm.378960
GE1505921	0.718	A	0.273	A	0.397	A	0.532	A	0.266	A	0.155	A	4930458A03Rik	AK076789	RIKEN cDNA 4930458A03 gene	HTC; CAP trapper
GE117009	3.892	P	3.432	P	3.297	P	3.405	P	4.029	P	3.372	P	Il1r2	BM237457	Interleukin 1 receptor, type II	EST
GE1569226	0.171	A	0.0945	A	0.5	A	0.162	A	0.193	A	0.503	A		AF296662	T-cell receptor beta chain precursor
GE117028	3.13	P	2.63	P	2.512	P	2.477	P	2.022	P	2.092	P	Tec	BM240218	Cytoplasmic tyrosine kinase, Dscr28C related (Drosophila)	EST
GE1531806	0.391	A	0.707	A	0.358	A	0.32	A	0.265	A	0.201	A	Wdr40a	BY717827	WD repeat domain 40A	EST
GE1419526	0.48	A	0.534	A	0.707	A	0.397	A	0.34	A	0.634	A	Tbx3	NM_011535	T-box 3		cell aging; development; negative regulation of transcription; regulation of transcription, DNA-dependent	DNA binding; transcription factor activity; transcriptional repressor activity	nucleus
GE1540157	0.457	A	0.443	A	0.697	A	0.437	A	0.21	A	0.646	A		AK089333	B6-derived CD11 +ve dendritic cells cDNA, RIKEN full-length enriched library, clone:F730007G21 product:hypothetical protein, full insert sequence	HTC; CAP trapper
GE33939	1.106	P	0.294	A	1.167	P	1.516	P	0.879	A	1.262	P	Lhx1	NM_008498	LIM homeobox protein 1		regulation of transcription, DNA-dependent	DNA binding; transcription factor activity; zinc ion binding	nucleus; transcription factor complex	Mm.4965
GE33477	7.344	P	8.617	P	6.941	P	9.818	P	8.637	P	7.304	P	Cbx1	NM_007622	RIKEN cDNA E430007M08 gene		chromatin assembly or disassembly	chromatin binding; protein binding	centric heterochromatin; chromosome, pericentric region; nuclear heterochromatin; nucleoplasm; nucleus	Mm.29055
GE34884	7.657	P	7.626	P	7.921	P	8.62	P	7.939	P	7.028	P	Cpox	NM_007757	Similar to Cpo protein		heme biosynthesis; porphyrin biosynthesis	coproporphyrinogen oxidase activity; oxidoreductase activity	mitochondrion	Mm.291519
GE111555	8.561	P	9.662	P	8.624	P	10.27	P	9.611	P	9.456	P	C030044C12Rik	AK030860	RIKEN cDNA C030044C12 gene	HTC; CAP trapper
GE1504784	22.28	P	20.88	P	19.06	P	27.29	P	21.17	P	17.64	P		CODELINK UNIQUE
GE34048	1.317	P	1.469	P	1.118	A	0.929	A	1.14	P	1.137	P	Mtap2	NM_008632	Microtubule-associated protein 2		dendrite morphogenesis; microtubule bundle formation; microtubule stabilization	calmodulin binding; cytoskeletal regulatory protein binding	microtubule associated complex
GE36386	11.89	P	8.689	P	7.795	P	8.483	P	11.41	P	8.072	P	Cckbr	NM_007627	Cholecystokinin B receptor		G-protein coupled receptor protein signaling pathway	G-protein coupled receptor activity; gastrin receptor activity; neuropeptide Y receptor activity; rhodopsin-like receptor activity	integral to membrane	Mm.44513
GE104880	0.581	A	0.928	A	0.518	A	0.826	A	0.991	A	0.864	A	Acadl	AI098066	Acetyl-Coenzyme A dehydrogenase, long-chain	EST
GE33935	121.7	P	102.4	P	94.82	P	146.2	P	115.2	P	98.88	P	Ldh2	NM_008492	Lactate dehydrogenase 2, B chain		glycolysis	L-lactate dehydrogenase activity; oxidoreductase activity	GO:5737(cytoplasm)	Mm.9745
GE122564	0.506	A	0.339	A	0.107	A	0.643	A	0.0493	A	0.349	A		BB346842	BB346842 RIKEN full-length enriched, 10 days neonate cerebellum Mus musculus cDNA clone B930063D15 3', mRNA sequence.	EST
GE1478564	0.436	A	0.447	A	0.27	A	0.579	A	0.472	A	0.433	A	C330019G07Rik	AK033256	RIKEN cDNA C330019G07 gene	HTC; CAP trapper
GE130239	0.441	A	0.385	A	0.547	A	0.658	A	0.625	A	0.0848	A		BF052226	Transcribed locus	EST
GE107225	0.472	A	0.284	A	0.584	A	0.42	A	0.868	A	0.603	A	1700001O22Rik	NM_198000	RIKEN cDNA 1700001O22 gene					Mm.34166
GE34054	39.14	P	37.89	P	32.05	P	48.01	P	36.29	P	32.58	P	Laptm4a	NM_008640	Lysosomal-associated protein transmembrane 4A		transport		integral to membrane	Mm.30071
GE34046	1.268	P	2.042	P	1.31	P	1.562	P	0.207	A	0.94	A	Msi1h	NM_008629	Musashi homolog 1(Drosophila)			RNA binding; nucleic acid binding; poly(U) binding; single-stranded RNA binding	cytoplasm; nucleus; polysome	Mm.5077
GE125616	0.611	A	0.463	A	0.0678	A	0.507	A	0.606	A	0.346	A	C530008M17Rik	BB475436	RIKEN cDNA C530008M17 gene	EST
GE33926	0.124	A	0.726	A	0.341	A	0.847	A	0.694	A	0.717	A	Lama1	NM_008480	Laminin, alpha 1		cell adhesion; cell surface receptor linked signal transduction; histogenesis; morphogenesis of an epithelial sheet; regulation of cell adhesion; regulation of cell migration; regulation of embryonic development	extracellular matrix structural constituent; protein binding; receptor binding; structural molecule activity	basal lamina; basement membrane; extracellular matrix (sensu Metazoa); laminin-1	Mm.303386
GE115156	4.836	P	5.16	P	5.317	P	5.975	P	4.829	P	5.061	P	Frmpd1	BC051097	FERM and PDZ domain containing 1
GE1536765	49.84	P	52.82	P	47.05	P	57.27	P	49.4	P	41.02	P	2900041A09Rik	NM_182839	RIKEN cDNA 2900041A09 gene		GO:6118(electron transport)	GO:20037(heme binding)		Mm.39752
GE116817	0.681	A	0.93	A	0.389	A	0.413	A	0.321	A	0.0391	A		BM228328	Transcribed locus	EST
GE1423284	2.434	P	2.458	P	2.005	P	1.898	P	2.097	P	1.732	P	Igsf4d	NM_178721	Immunoglobulin superfamily, member 4		GO:16337(cell-cell adhesion)	GO:5529(sugar binding)	integral to membrane	Mm.359971
GE1534948	0.64	A	0.765	A	0.401	A	0.0333	A	0.169	A	1.003	P		AK079730	10 days neonate cerebellum cDNA, RIKEN full-length enriched library, clone:B930024M16 product:unclassifiable, full insert sequence	HTC; CAP trapper
GE33406	1.079	P	0.319	A	0.488	A	0.198	A	0.37	A	0.577	A	Adam7	NM_007402	RIKEN cDNA 9230104J12 gene		proteolysis and peptidolysis	metalloendopeptidase activity; metallopeptidase activity	integral to membrane; plasma membrane	Mm.261495
GE33928	0.116	A	0.838	A	0.875	A	0.0673	A	0.457	A	1.215	P	Lamb3	NM_008484	Laminin, beta 3		cell adhesion	extracellular matrix structural constituent; protein binding; structural molecule activity	basal lamina; basement membrane; extracellular matrix (sensu Metazoa); extracellular space	Mm.287014
GE1479346	0.754	A	0.393	A	0.359	A	0.522	A	0.32	A	0.267	A	4933425M15Rik	NM_175670	RIKEN cDNA 4933425M15 gene		G-protein coupled receptor protein signaling pathway	G-protein coupled receptor activity	integral to membrane	Mm.379465
GE107185	0.199	A	0.0651	A	0.517	A	0.355	A	0.479	A	0.586	A	4932414N04Rik	AV205635	RIKEN cDNA 4932414N04 gene	EST
GE35530	0.446	A	0.41	A	0.19	A	0.933	A	0.615	A	0.61	A	H2-T10	NM_010395	Histocompatibility 2, T region locus 10		defense response		integral to membrane	Mm.87776
GE1392760	0.694	A	1.989	P	1.648	P	1.898	P	1.909	P	1.788	P	Catna2	AK018175	Catenin alpha 2	HTC; CAP trapper
GE34817	5.614	P	5.748	P	5.636	P	4.831	P	4.945	P	5.764	P	Cbx4	NM_007625	Chromobox homolog 4 (Drosophila Pc class)		chromatin assembly or disassembly; chromatin modification; regulation of transcription, DNA-dependent	chromatin binding	chromatin; nucleus	Mm.268070
GE34887	4.379	P	3.033	P	2.649	P	3.734	P	4.587	P	2.823	P	Crhr1	NM_007762	Corticotropin releasing hormone receptor 1		G-protein coupled receptor protein signaling pathway; behavior; response to stress	G-protein coupled receptor activity; corticotrophin-releasing factor receptor activity	extracellular space; integral to membrane	Mm.1892
GE1566959	0.108	A	0.503	A	0.6	A	1.064	A	0.233	A	0.38	A		CODELINK UNIQUE
GE34059	0.358	A	0.408	A	0.401	A	0.901	A	0.396	A	0.01*	A	Mup4	NM_008648	Major urinary protein 4		transport	pheromone binding; transporter activity	extracellular space; membrane	Mm.34335
GE41764	0.538	A	0.01*	A	0.303	A	1.776	P	0.354	A	0.0678	A	Sval2	NM_032542	Seminal vesicle antigen-like 2				extracellular space	Mm.138766
GE38107	16.61	P	10.84	P	4.921	P	16.62	P	6.492	P	9.432	P	Wtap	NM_175394	Wilms' tumour 1-associating protein				nucleoplasm; nucleus	Mm.275521
GE34814	0.969	A	0.664	A	0.366	A	0.444	A	0.194	A	0.111	A	Serpina6	NM_007618	Serine (or cysteine) proteinase inhibitor, clade A, member 6		transport	endopeptidase inhibitor activity; serine-type endopeptidase inhibitor activity; steroid binding	extracellular space	Mm.290079
GE34881	1.395	P	0.846	A	0.648	A	0.505	A	1.031	A	0.933	A	Cpd	NM_007754	Carboxypeptidase D		proteolysis and peptidolysis	carboxypeptidase A activity; carboxypeptidase activity; hydrolase activity; metallocarboxypeptidase activity; zinc ion binding	extracellular space; integral to membrane	Mm.276736
GE104867	15.83	P	16.89	P	14.16	P	18.38	P	17.38	P	14.37	P	3110018K12Rik	AK014063	Tansforming growth factor, beta receptor associated protein 1	HTC; CAP trapper
GE134420	0.326	A	0.01*	A	0.314	A	0.63	A	0.162	A	0.309	A		BY759545	Transcribed locus	EST
GE115494	6.072	P	9.271	P	7.957	P	7.978	P	6.121	P	7.23	P	Sulf1	NM_172294	Sulfatase 1		apoptosis; metabolism; sulfur metabolism	N-acetylglucosamine-6-sulfatase activity; arylsulfatase activity; hydrolase activity; sulfuric ester hydrolase activity	Golgi apparatus; endoplasmic reticulum; extracellular space	Mm.45563
GE1574717	0.399	A	0.647	A	0.0353	A	0.211	A	0.598	A	0.767	A		AW824825	us07g09.y1 Soares_NMGBC_B-cell Mus musculus cDNA clone IMAGE:3166432 5', mRNA sequence.	EST
GE33735	1.13	P	0.599	A	0.0753	A	1.872	P	0.44	A	0.257	A	Stc1	NM_009285	Stanniocalcin 1		calcium ion homeostasis; monovalent inorganic anion homeostasis; protein amino acid phosphorylation	ATP binding; hormone activity; protein kinase activity	extracellular; extracellular space	Mm.20911
GE40824	0.572	A	0.133	A	0.586	A	0.709	A	0.595	A	0.608	A	1810064L21Rik	AK007954	RIKEN cDNA 1810064L21 gene	HTC; CAP trapper
GE40210	4.124	P	2.533	P	2.427	P	1.586	P	2.501	P	3.19	P	8430408H12Rik	NM_026236	RIKEN cDNA 8430408H12 gene					Mm.104789
GE40461	3.977	P	2.245	P	1.783	P	3.843	P	1.356	P	3.366	P	1700027M01Rik	NM_023544	RIKEN cDNA 1700027M01 gene		GO:50892(intestinal absorption)		GO:5903(brush border); GO:5624(membrane fraction)	Mm.17880
GE41207	35.67	P	26.36	P	15.81	P	44.52	P	11.56	P	27.32	P	Ppid	NM_026352	Peptidylprolyl isomerase D (cyclophilin D)		protein folding	FK506 binding; isomerase activity; peptidyl-prolyl cis-trans isomerase activity		Mm.295252
GE41775	3.85	P	2.366	P	1.968	P	4.231	M	2.863	P	2.963	P	Nkd2	NM_028186	Naked cuticle 2 homolog (Drosophila)		GO:6355(regulation of transcription, DNA-dependent)	calcium ion binding	GO:5634(nucleus)	Mm.45506
GE40829	3.767	P	3.143	P	1.95	P	5.563	P	4.464	P	3.194	P	2600017J23Rik	NM_025566	RIKEN cDNA 2600017J23 gene					Mm.2312
GE40851	2.766	P	1.814	P	1.129	A	3.528	P	2.554	P	2.57	P	Mrpl51	NM_025595	Mitochondrial ribosomal protein L51		protein biosynthesis	structural constituent of ribosome	extracellular space; mitochondrial ribosome	Mm.138749
GE40196	0.45	A	0.87	A	0.0624	A	0.328	A	0.735	A	0.536	A	Cyfip2	NM_133769	Hypothetical A830091E24		GO:4(biological process unknown)	GO:5554(molecular function unknown)	GO:5737(cytoplasm); GO:19717(synaptosome)	Mm.154358
GE40456	1.449	P	0.807	A	1.659	P	1.39	P	1.497	P	1.97	P	Tnfsf13	NM_023517	Tumor necrosis factor (ligand) superfamily, member 13		immune response; positive regulation of cell proliferation	cytokine activity; tumor necrosis factor receptor binding	membrane	Mm.8983
GE40838	15.14	P	16.17	P	16.43	P	22.72	P	13.64	P	15.15	P	Mrps25	NM_025578	Mitochondrial ribosomal protein S25			structural constituent of ribosome	mitochondrial small ribosomal subunit; mitochondrion	Mm.87062
GE41184	49.4	P	69.26	P	77.58	P	97.77	P	55.82	P	76.18	P	Tceb2	NM_026305	Transcription elongation factor B (SIII), polypeptide 2		regulation of transcription, DNA-dependent	protein binding	nucleus	Mm.153758
GE40198	7.568	P	7.596	P	5.971	P	10.68	P	7.906	P	7.726	P	Grhpr	NM_080289	Glyoxylate reductase/hydroxypyruvate reductase		L-serine biosynthesis	oxidoreductase activity; oxidoreductase activity, acting on the CH-OH group of donors, NAD or NADP as acceptor		Mm.196574
GE35517	0.251	A	0.57	A	0.212	A	0.01*	A	0.01*	A	0.113	A	Gzmf	NM_010374	Granzyme F		cytolysis; proteolysis and peptidolysis	chymotrypsin activity; hydrolase activity; serine-type endopeptidase activity	extracellular space	Mm.14465
GE40458	0.5	A	0.524	A	0.597	A	0.049	A	0.297	A	0.396	A	Ms4a10	NM_023529	Membrane-spanning 4-domains, subfamily A, member 10		signal transduction	receptor activity	integral to membrane	Mm.273404
GE40822	12.27	P	14.71	P	14	P	22.18	P	13.03	P	14.1	P	1810046J19Rik	NM_025559	RIKEN cDNA 1810046J19 gene					Mm.259614
GE41386	4.933	P	4.782	P	3.973	P	5.746	P	5.229	P	5.831	P	2310042P20Rik	NM_028003	RIKEN cDNA 2310042P20 gene		metabolism	transferase activity		Mm.380546
GE40209	3.093	P	2.708	P	1.939	P	2.185	P	1.872	P	2.821	P	Tmem19	NM_133683	Transmembrane protein 19				integral to membrane	Mm.29647
GE1547655	0.494	A	0.184	A	0.147	A	0.316	A	0.276	A	0.367	A		BY765785	Transcribed locus	EST
GE38223	0.496	A	0.557	A	0.545	A	0.453	A	0.633	A	0.01*	A	Trim16	NM_053169	Tripartite motif protein 16		biological_process unknown	zinc ion binding	cytoplasm; intracellular	Mm.117087
GE34004	0.393	A	0.621	A	0.222	A	0.435	A	0.384	A	0.289	A	Mcpt8	NM_008572	Mast cell protease 8		proteolysis and peptidolysis	chymotrypsin activity; hydrolase activity; serine-type endopeptidase activity	extracellular space	Mm.41979
GE33696	1.944	P	1.676	P	1.626	P	1.929	P	1.401	P	1.854	P	Snap23	NM_009222	Synaptosomal-associated protein 23		intracellular protein transport; membrane fusion; post-Golgi transport; vacuole organization and biogenesis; vesicle targeting	protein transporter activity; t-SNARE activity	membrane; plasma membrane; synaptosome; transport vesicle	Mm.245715
GE40839	2.653	P	2.118	P	2.43	P	3.194	P	1.804	P	2.195	P	Taf12	NM_025579	TAF12 RNA polymerase II, TATA box binding protein (TBP)-associated factor		regulation of transcription, DNA-dependent; transcription initiation	DNA binding; general RNA polymerase II transcription factor activity; protein binding	nucleus; transcription factor TFIID complex	Mm.331926
GE41865	4.056	M	4.128	P	3.926	P	3.266	M	3.233	P	3.925	P	Egln3	NM_028133	EGL nine homolog 3 (C. elegans)		apoptosis	oxidoreductase activity; oxidoreductase activity, acting on single donors with incorporation of molecular oxygen, incorporation of two atoms of oxygen	nucleus	Mm.133037
GE35488	4.382	P	4.837	P	4.33	P	7.453	P	4.892	P	6.382	P	Emb	NM_010330	Embigin				integral to membrane	Mm.274926
GE41583	19.61	P	19.74	P	16.98	P	33.43	P	21.2	P	22.94	P	Bbp	NM_053157	Beta-amyloid binding protein precursor		induction of apoptosis by extracellular signals	G-protein coupled receptor activity; beta-amyloid binding	integral to plasma membrane	Mm.331719
GE1531404	0.449	A	0.416	A	0.943	A	0.945	A	0.621	A	0.516	A	7730401J12Rik	AK033078	RIKEN cDNA 7730401J12 gene	HTC; CAP trapper
GE33729	5.015	P	3.968	P	1.907	P	3.957	P	4.888	P	4.091	P	Srprb	NM_009275	Signal recognition particle receptor, B subunit			GTP binding; receptor activity	endoplasmic reticulum; integral to membrane; signal recognition particle (sensu Eukaryota)	Mm.273053
GE33381	2.747	P	2.793	P	1.975	P	1.106	A	3.037	P	2.423	P	Fbxl3a	NM_015822	F-box and leucine-rich repeat protein 3a		biological_process unknown	molecular_function unknown	cellular_component unknown	Mm.214746
GE35452	1.368	P	1.645	P	1.07	P	1.694	P	1.32	A	1.362	P	Gdap10	NM_010268	Ganglioside-induced differentiation-associated-protein 10
GE1528471	0.359	A	0.0994	A	0.212	A	0.303	A	0.461	A	0.487	A	Agrn	BU055646	Agrin	EST
GE33669	0.96	A	1.745	P	1.324	P	1.436	P	1.873	P	1.693	P	Sla	NM_009192	Src-like adaptor		intracellular signaling cascade			Mm.7601
GE35526	0.253	A	0.223	A	0.596	A	0.367	A	0.689	A	0.584	A	H2-Q10	NM_010391	Histocompatibility 2, Q region locus 10		antigen presentation, endogenous antigen; antigen processing, endogenous antigen via MHC class I; defense response; immune response	MHC class I receptor activity	extracellular space; integral to membrane; plasma membrane	Mm.88795
GE34699	0.835	A	0.547	A	0.417	A	0.461	A	0.182	A	0.2	A	Serpina3c	NM_008458	Serine (or cysteine) proteinase inhibitor, clade A, member 3C			serine-type endopeptidase inhibitor activity		Mm.14191
GE41487	2.387	P	1.837	P	2.152	P	2.587	P	2.142	P	1.706	P	1110032A03Rik	NM_023483	RIKEN cDNA 1110032A03 gene				nucleus	Mm.383226
GE40806	1.214	P	0.929	A	1.124	P	1.372	P	0.97	A	1.137	P	2310042G06Rik	NM_025531	RIKEN cDNA 2310042G06 gene					Mm.182294
GE40178	3.434	P	3.912	P	3.455	P	5.018	P	3.308	P	3.448	P	Angptl6	NM_145154	Angiopoietin-like 6		GO:1525(angiogenesis); GO:30154(cell differentiation); GO:7275(development)		extracellular space; secretory granule	Mm.34019
GE41702	0.383	A	1.178	P	0.814	A	0.909	A	0.705	A	1.001	P	Usmg1	NM_031398	Upregulated during skeletal muscle growth 1				extracellular space	Mm.373598
GE33660	1.113	P	1.214	P	0.474	A	1.155	P	0.921	A	1.363	P	Siat7b	NM_009180	Sialyltransferase 7 ((alpha-N-acetylneuraminyl 2,3-beta-galactosyl-1,3)-N-acetyl galactosaminde alpha-2,6-sialyltransferase) B		protein amino acid glycosylation	sialyltransferase activity; transferase activity, transferring glycosyl groups	Golgi apparatus; extracellular space; integral to membrane	Mm.373564
GE40454	6.951	P	6.104	P	6.152	P	10.06	P	6.467	P	6.26	P	Mrps9	NM_023514	Mitochondrial ribosomal protein S9		protein biosynthesis	structural constituent of ribosome	intracellular; ribonucleoprotein complex; ribosome	Mm.252982
GE40832	5.112	P	8.733	P	10.03	P	11.45	P	8.115	P	10.04	P	Magmas	NM_025571	RIKEN cDNA D930006K15 gene		biological_process unknown	molecular_function unknown	cytoplasm; mitochondrion	Mm.379112
GE41467	8.737	P	18.12	P	15.26	P	19.43	P	13.62	P	16.31	P	0610007P06Rik	NM_026304	RIKEN cDNA 0610007P06 gene					Mm.28679
GE41383	4.529	P	6.789	P	7.319	P	8.034	P	5.042	P	7.661	P	D7Bwg0611e	NM_027898	DNA segment, Chr 7, Brigham & Women's Genetics 0611 expressed					Mm.27366
GE42120	1.534	P	1.389	P	1.805	P	1.956	P	1.843	P	2.354	P	Fgfrl1	NM_054071	Fibroblast growth factor receptor-like 1		cell surface receptor linked signal transduction; negative regulation of cell proliferation	non-tyrosine kinase fibroblast growth factor receptor activity; protein binding	extracellular space; integral to membrane; integral to plasma membrane	Mm.35691
GE33993	0.278	A	0.369	A	0.389	A	0.241	A	0.366	A	0.423	A	Fxyd3	NM_008557	FXYD domain-containing ion transport regulator 3		ion transport	ion channel activity	extracellular space; integral to membrane	Mm.263847
GE41693	5.019	P	5.048	P	3.065	M	5.142	P	4.038	P	4.879	P	Phip	AJ303103	Pleckstrin homology domain interacting protein	WD repeat domain 11 protein; WDR11 gene	insulin receptor signaling pathway	protein binding
GE41748	2.702	P	2.427	P	2.681	P	2.394	P	2.565	P	2.343	P	Pawr	AF377871	PRKC, apoptosis, WT1, regulator		interleukin-2 biosynthesis; negative regulation of B-cell proliferation; negative regulation of T-cell proliferation; negative regulation of T-cell receptor signaling pathway; positive regulation of amyloid precursor protein biosynthesis	protein binding	cytoplasm; nucleus
GE35005	2.221	P	0.498	A	1.042	P	0.516	A	2.011	P	1.972	P	Mela	NM_008581	Melanoma antigen			RNA-directed DNA polymerase activity; transferase activity	integral to membrane; viral envelope	Mm.270157
GE40158	16.16	P	17.94	P	17.56	P	20.64	P	18.17	P	16.13	P	Spnb4	NM_032610	RIKEN cDNA 1700022P15 gene		cytoskeletal anchoring; regulation of cell shape; vesicle-mediated transport	actin binding; ankyrin binding; structural constituent of cytoskeleton	PML body; cytoplasm; cytoskeleton; membrane; nuclear matrix; spectrin	Mm.75009
GE41625	0.631	A	0.01*	A	0.198	A	0.697	A	0.452	A	0.26	A	Tex16	NM_031382	Testis expressed gene 16					Mm.190608
GE40831	10.29	P	10.95	P	10.44	P	14.46	P	10.68	P	10.69	P	Exosc7	W10255	Exosome component 7	EST
GE41173	15.89	P	18.17	P	15.32	P	22.7	P	14.56	P	16.62	P	Ube2r2	NM_026275	Ubiquitin-conjugating enzyme E2R 2		protein modification; ubiquitin cycle	ligase activity; ubiquitin conjugating enzyme activity; ubiquitin-protein ligase activity		Mm.207678
GE41541	1.209	P	0.789	A	0.451	A	1.318	P	0.763	A	1.185	P	Tns	BC052740	Tensin		cell migration; cell-substrate junction assembly	actin binding	cell-matrix junction; focal adhesion
GE42144	17.75	P	13.97	P	12.92	P	15.84	P	14.07	P	12.88	P	1700024N20Rik	NM_054057	RIKEN cDNA 1700024N20 gene			alanine racemase activity; pyridoxal phosphate binding		Mm.277501
GE1575520	0.505	A	0.251	A	0.125	A	0.208	A	0.398	A	0.398	A		BY644197	Transcribed locus	EST
GE40820	4.91	P	5.967	P	5.343	P	7.823	P	5.652	P	5.953	P	2410004B18Rik	NM_025555	RIKEN cDNA 2410004B18 gene					Mm.25137
GE41703	0.609	A	0.768	A	0.545	A	1.33	P	0.935	A	1.156	P	Sppl3; Psl4; 4833416I09Rik	BC051920	Mus musculus signal peptide peptidase 3, mRNA (cDNA clone IMAGE:5704841), partial cds.
GE41685	0.0463	A	0.424	A	0.16	A	0.187	A	0.222	A	0.495	A	Tas1r1	NM_031867	Taste receptor, type 1, member 1		G-protein coupled receptor protein signaling pathway	G-protein coupled receptor activity; metabotropic glutamate, GABA-B-like receptor activity	extracellular space; integral to membrane; integral to plasma membrane	Mm.29232
GE42184	0.243	A	0.67	A	0.157	A	0.78	A	0.363	A	0.677	A	Recql4	NM_058214	RecQ protein-like 4		DNA metabolism; superoxide metabolism	ATP binding; ATP-dependent helicase activity; copper, zinc superoxide dismutase activity; hydrolase activity; metal ion binding; nucleic acid binding; oxidoreductase activity		Mm.18373
GE1498912	6.753	P	7.793	P	7.638	P	9.698	P	7.091	P	6.11	P	2410195B05Rik	NM_030241	RIKEN cDNA 2410195B05 gene					Mm.137966
GE40818	6.915	P	8.488	P	8.116	P	11.26	P	8.008	P	6.641	P	Mrpl11	NM_025553	Mitochondrial ribosomal protein L11		protein biosynthesis	RNA binding; structural constituent of ribosome	intracellular; mitochondrial large ribosomal subunit; mitochondrion; ribosome	Mm.28494
GE41378	18.63	P	14.33	P	14.01	P	9.716	P	17.23	P	13.91	P	Nudt4	NM_027722	Nudix (nucleoside diphosphate linked moiety X)-type motif 4			hydrolase activity		Mm.24397
GE33659	5.501	P	5.024	P	4.759	P	4.333	P	5.531	P	5.402	P	Siat5	NM_009179	Sialyltransferase 5		protein amino acid glycosylation	sialyltransferase activity; transferase activity, transferring glycosyl groups	Golgi apparatus; integral to membrane
GE35479	73.68	P	73.41	P	70.51	P	106.3	P	68.93	P	63.79	P	Gng3	NM_010316	Guanine nucleotide binding protein (G protein), gamma 3 subunit		G-protein coupled receptor protein signaling pathway; activation of MAPK; signal transduction	GTPase activity; signal transducer activity; small GTPase regulatory/interacting protein activity	heterotrimeric G-protein complex	Mm.329700
GE1422870	0.415	A	0.308	A	0.0183	A	1.276	P	0.671	A	0.01*	A	9130012O13Rik	AK018615	RIKEN cDNA 9130012O13 gene	HTC; CAP trapper		DNA binding	nucleus
GE40779	3.063	P	3.072	P	3.002	M	2.888	P	2.407	P	2.961	P	2810021B07Rik	NM_025479	RIKEN cDNA 2810021B07 gene					Mm.291109
GE41136	3.606	P	3.144	P	3.255	P	4.294	P	3.665	P	3.306	P	2310005P05Rik	NM_026189	RIKEN cDNA 2310005P05 gene			DNA binding	intracellular	Mm.112977
GE33377	10.36	P	10.17	P	8.308	P	10.13	P	10.6	P	8.65	P	Skb1	NM_013768	SKB1 homolog (S. pombe)		GO:35246(peptidyl-arginine N-methylation)	methyltransferase activity	cytoplasm	Mm.196585
GE34617	0.501	A	0.615	A	0.01*	A	0.252	A	0.357	A	0.263	A	Ifi203	NM_008328	Interferon activated gene 203		immune response		nucleus	Mm.261270
GE36950	1.826	P	1.773	P	2.533	P	2.706	P	2.157	P	2.676	P	Usp27x	NM_019461	Ubiquitin specific protease 27, X chromosome		ubiquitin-dependent protein catabolism	cysteine-type endopeptidase activity; ubiquitin thiolesterase activity		Mm.371608
GE1486897	0.481	A	0.0918	A	0.0212	A	0.401	A	0.241	A	0.308	A	NP_TR6JSE50FPA	AI464760	Olfactory receptor NP_TR6JSE50FPA	EST
GE42114	0.778	A	0.32	A	0.426	A	0.78	A	0.334	A	0.564	A	Rapgef1	NM_054050	Rap guanine nucleotide exchange factor (GEF) 1		blood vessel development; cell-cell adhesion; platelet-derived growth factor receptor signaling pathway	SH3/SH2 adaptor protein activity; protein binding; signal transducer activity		Mm.298274
GE35434	0.358	A	0.763	A	0.252	A	0.353	A	0.384	A	0.683	A	Fv1	NM_010244	Friend virus susceptibility 1		response to virus		Golgi apparatus	Mm.57220
GE33656	6.213	P	5.774	P	4.147	P	6.72	P	7.335	P	4.53	M	Siat6	NM_009176	RIKEN cDNA 9530034E10 gene		protein amino acid glycosylation	N-acetyllactosaminide alpha-2,3-sialyltransferase activity; transferase activity, transferring glycosyl groups	Golgi apparatus; extracellular space; integral to membrane	Mm.251002
GE41605	0.0398	A	0.534	A	0.621	A	0.42	A	0.558	A	0.422	A	Ian4	NM_031247	Immune associated nucleotide 4			GTP binding	integral to membrane; mitochondrial outer membrane; mitochondrion	Mm.333050
GE35410	0.303	A	0.01*	A	0.405	A	0.381	A	0.565	A	0.474	A	Il4i1	NM_010215	Interleukin 4 induced 1		electron transport	oxidoreductase activity		Mm.347426
GE33620	2.171	P	2.627	P	2.79	P	2.255	P	2.566	P	2.536	P	Scd1	NM_009127	Stearoyl-Coenzyme A desaturase 1		fatty acid biosynthesis	iron ion binding; oxidoreductase activity; stearoyl-CoA 9-desaturase activity	endoplasmic reticulum; integral to membrane	Mm.267377
GE40436	10.33	P	12.05	P	9.277	P	12.67	P	9.752	P	9.62	P	Reprimo	NM_023396	Reprimo, TP53 dependant G2 arrest mediator candidate		cell cycle arrest; regulation of mitotic cell cycle	molecular_function unknown	cytoplasm; integral to membrane	Mm.27086
GE1489421	2.575	P	2.221	P	2.474	P	2.902	P	2.864	P	2.332	P	Ext1	AK035801	Exostoses (multiple) 1	HTC; CAP trapper
GE1570724	0.456	A	0.556	A	0.404	A	2.013	P	0.362	A	0.462	A	Sidt2	BQ550334	SID1 transmembrane family, member 2	EST
GE42115	0.176	A	0.355	A	0.0774	A	0.321	A	0.0411	A	0.434	A	B3gnt5	AY029203	UDP-GlcNAc:betaGal beta-1,3-N-acetylglucosaminyltransferase 5		protein amino acid glycosylation; sphingolipid biosynthesis	galactosyltransferase activity; lipopolysaccharide N-acetylglucosaminyltransferase activity; transferase activity, transferring glycosyl groups	integral to membrane	Mm.33935
GE33356	0.426	A	0.266	A	0.633	A	0.522	A	0.181	A	0.277	A	Angptl3	NM_013913	Angiopoietin-like 3		GO:7160(cell-matrix adhesion); GO:7229(integrin-mediated signaling pathway); GO:16042(lipid catabolism); GO:45766(positive regulation of angiogenesis); GO:30335(positive regulation of cell migration); GO:45834(positive regulation of lipid metabolism); GO:6641(triacylglycerol metabolism)	GO:4857(enzyme inhibitor activity); GO:5178(integrin binding)	extracellular; extracellular space	Mm.28341
GE42113	3.766	P	3.81	P	3.137	P	4.638	P	4.094	P	3.424	P	Def8	NM_054046	Differentially expressed in FDCP 8		intracellular signaling cascade	molecular_function unknown	cellular_component unknown	Mm.275127
GE34526	3.312	P	4.253	M	2.81	P	4.354	P	3.316	P	2.998	P	Gsh1	NM_008178	Genomic screened homeo box 1		development; regulation of transcription, DNA-dependent	DNA binding; transcription factor activity	nucleus; transcription factor complex	Mm.4797
GE40803	12.56	P	17.12	P	15.1	P	21.24	P	15.23	P	13.31	P	Srp19	NM_025527	Signal recognition particle 19		cotranslational protein-membrane targeting; protein targeting	7S RNA binding	ribonucleoprotein complex; signal recognition particle (sensu Eukaryota)	Mm.29452
GE41148	51.58	P	85.23	P	82.92	P	95.69	P	55.9	P	60.81	P	Uqcrb	NM_026219	Ubiquinol-cytochrome c reductase binding protein		electron transport; mitochondrial electron transport, ubiquinol to cytochrome c	oxidoreductase activity; ubiquinol-cytochrome-c reductase activity	inner membrane; mitochondrial electron transport chain; mitochondrion	Mm.1850
GE40168	0.583	A	0.747	A	0.161	A	3.55	M	0.431	A	0.764	A	Lpo	NM_080420	Lactoperoxidase			oxidoreductase activity; peroxidase activity	extracellular space	Mm.41236
GE1388497	0.35	A	0.599	A	0.246	A	0.197	A	0.535	A	0.601	A	C630016I17Rik	AK083138	Mus musculus adult male hippocampus cDNA, RIKEN full-length enriched library, clone:C630016I17 product:unknown EST, full insert sequence.	HTC; CAP trapper
GE1568488	1.325	P	1.273	P	1.057	P	1.665	P	1.156	P	1.102	P	BC050254	AK017143	CDNA sequence BC050254	HTC; CAP trapper
GE41617	0.639	A	0.449	A	0.214	A	0.457	A	0.181	A	0.479	A	H28	NM_031367	Histocompatibility 28		immune response			Mm.219544
GE1529907	0.667	A	0.115	A	0.0747	A	0.485	A	0.525	A	0.495	A		CODELINK UNIQUE
GE42141	4.003	P	4.999	P	3.762	P	5.639	P	4.11	P	4.532	P	Mus81	NM_027877	MUS81 endonuclease homolog (yeast)		DNA metabolism; DNA recombination; DNA repair	endonuclease activity; hydrolase activity; magnesium ion binding; nucleic acid binding; protein binding	nucleus	Mm.27697
GE35234	4.195	P	2.402	P	1.614	P	2.873	P	2.185	P	2.404	P	Ccr5	NM_009917	Chemokine (C-C motif) receptor 5		G-protein coupled receptor protein signaling pathway; chemotaxis; defense response	C-C chemokine receptor activity; G-protein coupled receptor activity; rhodopsin-like receptor activity	cell surface; integral to membrane	Mm.14302
GE115317	21.07	P	9.868	P	6.293	P	20.42	P	10.1	P	10.63	P	D330010C22Rik	BC033405	RIKEN cDNA 330010C22 gene
GE40417	7.79	P	7.554	P	6.297	P	9.928	P	7.954	P	6.729	P	Tubb3	NM_023279	Tubulin, beta 3		microtubule polymerization; microtubule-based movement; microtubule-based process	GTP binding; GTPase activity; structural constituent of cytoskeleton; structural molecule activity	microtubule; mitochondrion; tubulin	Mm.40068
GE40813	17.1	P	22.16	P	20.12	P	26.74	P	24.27	P	18.25	P	Mrps15	NM_025544	Mitochondrial ribosomal protein S15		protein biosynthesis	structural constituent of ribosome	intracellular; mitochondrion; ribonucleoprotein complex; ribosome	Mm.195628
GE41134	1.779	P	1.957	P	1.658	P	1.675	P	2.257	P	2.129	P	D1Ertd161e	NM_026187	Galactosidase, beta 1-like		regulation of transcription, DNA-dependent	DNA binding; transcription factor activity		Mm.259326
GE41662	3.688	P	3.854	P	3.136	P	4.169	P	3.56	P	3.244	P	Actr8	NM_027493	ARP8 actin-related protein 8 homolog (S. cerevisiae)		biological_process unknown	structural constituent of cytoskeleton; structural molecule activity	actin cytoskeleton	Mm.215110
GE40144	5.461	P	5.362	P	4.226	P	4.969	P	5.247	P	4.733	P	5730551F12Rik	NM_028873	RIKEN cDNA 5730551F12 gene		biological_process unknown	receptor activity	integral to membrane	Mm.296915
GE41476	7.955	P	14.41	P	12.55	P	12.49	P	9.551	P	11.4	P	2010204K13Rik	NM_023450	RIKEN cDNA 2010204K13 gene				integral to membrane
GE40830	51.31	P	58.01	P	49.69	P	67.86	P	49.91	P	42.87	P	Cyc1	NM_025567	Cytochrome c-1		electron transport; oxidative phosphorylation	electron transporter activity; heme binding	integral to membrane; mitochondrial electron transport chain; mitochondrion	Mm.29196
GE1412642	0.223	A	0.493	A	0.346	A	0.207	A	0.125	A	0.255	A		C87616	Gene model 149, (NCBI)	EST
GE125509	3.364	P	3.91	P	3.364	P	5.136	P	4.26	P	3.78	P	Pnma2	NM_175498	Paraneoplastic antigen MA2		transport	transporter activity	membrane; nucleus	Mm.44358
GE1388868	0.563	A	0.462	A	0.472	A	0.742	A	0.53	A	0.268	A	1700003I16Rik	AK005642	RIKEN cDNA 1700003I16 gene	HTC; CAP trapper
GE104748	0.338	A	0.187	A	0.218	A	0.691	A	0.271	A	0.28	A	AA536965	AA536965	Expressed sequence AA536965	EST
GE1484352	0.237	A	0.141	A	0.169	A	0.377	A	0.106	A	0.106	A		C86660	Similar to RIKEN cDNA 2210409E12	EST
GE1467650	0.406	A	0.162	A	0.652	A	0.423	A	0.174	A	0.408	A	Bsx	NM_178245	Brain specific homeobox		regulation of transcription, DNA-dependent	DNA binding; transcription factor activity	nucleus	Mm.261652
GE113843	3.072	P	2.62	P	1.805	P	2.343	P	1.402	P	2.85	P	BC024969	BC064672	CDNA sequence BC024969
GE1482512	0.388	A	0.512	A	0.35	A	0.639	A	0.461	A	0.165	A		BX517018	Transcribed locus	EST
GE40771	0.334	A	0.522	A	0.714	A	0.43	A	0.0968	A	0.462	A	Gkn1	NM_025466	Gastrokine 1		cell proliferation; positive regulation of cell proliferation; regulation of cell cycle	growth factor activity	extracellular space; secretory granule	Mm.46414
GE105905	0.93	A	0.977	P	0.83	A	0.715	A	1.188	P	1.238	P	AI596198	AI596198	Expressed sequence AI596198	EST
GE1490226	0.568	A	0.376	A	0.263	A	0.507	A	0.812	A	0.332	A	8030451F13Rik	NM_175418	RIKEN cDNA 8030451F13 gene		GO:7155(cell adhesion); GO:7517(muscle development); GO:6941(striated muscle contraction)	GO:5515(protein binding)	GO:16020(membrane); GO:5863(striated muscle thick filament)	Mm.147208
GE40629	130.5	P	92.43	P	52.16	P	119.9	P	141.4	P	117.3	P	Slc25a3	NM_133668	Solute carrier family 25 (mitochondrial carrier, phosphate carrier), member 3		transport	binding; symporter activity	inner membrane; integral to membrane; mitochondrion	Mm.298
GE38274	6.347	P	7.51	P	7.494	P	11.95	P	6.629	P	9.704	P	1110014C03Rik	NM_026775	RIKEN cDNA 1110014C03 gene		GO:6888(ER to Golgi transport); GO:15031(protein transport); GO:6810(transport)		integral to membrane	Mm.379159
GE129344	0.476	A	0.686	A	0.695	A	0.582	A	0.368	A	0.324	A		BE947032	Transcribed locus	EST
GE1397704	0.366	A	0.01*	A	0.163	A	0.262	A	0.658	A	0.273	A	Eprs	CK342868	Glutamyl-prolyl-tRNA synthetase	EST
GE1421438	0.455	A	1.046	P	1.273	P	0.875	A	0.475	A	0.786	A		BY727496	BY727496 RIKEN full-length enriched, 4 days neonate male adipose Mus musculus cDNA clone B430114N13 5', mRNA sequence.	EST
GE1448549	1.588	P	1.178	P	1.517	P	1.625	P	1.356	P	1.383	P	A930041H05Rik	BG092775	RIKEN cDNA A930041H05 gene	EST
GE1443286	0.805	A	0.533	A	0.684	A	0.695	A	0.525	A	1.166	P	Hmgn3	AK033325	RIKEN cDNA 6330514M13 gene	HTC; CAP trapper
GE1403559	1.189	P	0.418	A	0.975	P	1.176	P	0.872	A	0.481	A	C730040L01Rik	AK046205	RIKEN cDNA C730040L01 gene	HTC; CAP trapper
GE35168	8.572	P	5.612	P	5.75	P	3.369	P	5.659	P	6.727	P	Ccng1	NM_009831	Cyclin G1		cell cycle; mitosis; regulation of cell cycle	cyclin-dependent protein kinase regulator activity	nucleus	Mm.2103
GE1403756	21.15	P	18.43	P	15.66	P	26.35	P	16.84	P	18.36	P	Gmps	BB295494	Guanine monphosphate synthetase	EST
GE38275	2.649	P	2.933	P	2.479	P	3.679	P	2.013	P	1.965	P	5830417C01Rik	NM_024282	RIKEN cDNA 5830417C01 gene		protein targeting			Mm.26611
GE112372	1.37	P	1.357	P	1.566	P	1.378	P	1.672	P	1.259	P	2810410C14Rik	NM_175471	RIKEN cDNA 2810410C14 gene		electron transport	electron carrier activity		Mm.44608
GE107336	0.08	A	0.568	A	0.501	A	0.0237	A	0.571	A	0.325	A	Eif2ak4	AI592148	Eukaryotic translation initiation factor 2 alpha kinase 4	EST
GE1430286	0.323	A	0.0199	A	0.303	A	0.187	A	0.146	A	0.0575	A	Lrba	BG067309	LPS-responsive beige-like anchor	EST
GE113257	4.663	P	4.931	P	5.431	P	5.688	P	4.804	P	5.534	P	Dlg5	BC021314	RIKEN cDNA 1700067A10 gene	MGC
GE1501138	4.286	P	5.758	P	5.66	P	7.325	P	4.29	P	5.782	P		CB587266	AGENCOURT_13003883 NIH_MGC_136 Mus musculus cDNA clone IMAGE:30292012 5', mRNA sequence.	EST
GE1423639	1.233	P	1.037	P	0.754	A	0.74	A	0.948	A	0.973	P	Nup153	NM_175749	Nucleoporin 153			porin activity	integral to membrane; outer membrane	Mm.255398
GE110696	1.139	P	0.923	A	0.583	A	1.368	P	1.031	A	1.3	P	6230427J02Rik	BU610214	RIKEN cDNA 6230427J02 gene	EST
GE1465148	0.741	A	1.16	P	0.76	A	1.062	P	0.462	A	1.285	P	Sec15l2	BC044771	SEC15-like 2 (S. cerevisiae)	HTC
GE35167	1.2	P	0.847	A	1.131	P	1.199	P	0.718	A	1.067	P	Ccne2	NM_009830	Cyclin E2		DNA replication initiation; cell cycle; regulation of cell cycle	cyclin-dependent protein kinase regulator activity	nucleus	Mm.35867
GE123233	0.241	A	0.504	A	0.257	A	0.252	A	0.108	A	0.449	A	3110007F17Rik	BB378366	RIKEN cDNA 3110007F17 gene	EST
GE134878	0.144	A	0.644	A	0.186	A	0.302	A	0.0583	A	0.153	A	D16Ertd6e	C76316	C76316 Mouse 3.5-dpc blastocyst cDNA Mus musculus cDNA clone J0008E12 3', mRNA sequence.	EST
GE33342	4.817	P	5.074	P	4.56	P	5.075	P	5.409	P	4.175	P	Htatip	NM_178637	HIV-1 tat interactive protein, homolog (human)		regulation of transcription; regulation of transcription, DNA-dependent	acyltransferase activity; protein binding; transcription coactivator activity	nucleus; transcription factor complex	Mm.228930
GE132167	0.152	A	0.151	A	0.13	A	0.459	A	0.419	A	0.552	A	AU015723	BG070359	Expressed sequence AU015723	EST
GE105062	1.665	P	1.619	P	1.019	P	1.894	P	1.043	A	1.398	P	Caskin1	AK014376	CASK interacting protein 1	HTC; CAP trapper	regulation of transcription, DNA-dependent	DNA binding; transcription factor activity	cellular_component unknown	Mm.70989
GE1427751	0.217	A	0.544	A	0.431	A	0.23	A	0.446	A	0.299	A	Adss2	AK053488	Adenylosuccinate synthetase 2, non muscle	HTC; CAP trapper
GE1411512	0.462	A	0.439	A	0.01*	A	0.257	A	0.218	A	0.427	A		CODELINK UNIQUE
GE113876	23.14	P	17.26	P	9.982	P	13.35	P	14.37	P	19.39	P	D130059B05Rik	D19195	RIKEN cDNA D130059B05 gene	EST
GE1457227	21.85	P	17.94	P	9.101	P	12.05	P	18.39	P	16.56	P	Mtmr9	AA882428	Myotubularin related protein 9	EST
GE1424260	3.408	P	3.045	P	1.876	P	3.086	P	2.718	P	3.274	P		BC019759	Mus musculus, clone IMAGE:4015738, mRNA	HTC
GE35152	1.018	A	1.772	P	1.501	P	1.157	A	1.634	P	1.313	P	Cflar	NM_009805	RIKEN cDNA A430105C05 gene		apoptosis; induction of apoptosis; proteolysis and peptidolysis; regulation of apoptosis	caspase activity; protein binding
GE1488121	0.297	A	0.658	A	0.432	A	0.454	A	0.313	A	0.486	A		BC023004	Mus musculus, clone IMAGE:5362978, mRNA, partial cds
GE1480784	0.742	A	0.949	A	1.362	P	0.985	P	0.556	A	2.539	P	A630009H07Rik	AK042353	RIKEN cDNA A630009H07 gene	HTC; CAP trapper
GE41811	8.875	P	8.076	P	7.186	P	8.282	P	7.838	P	7.976	P	Rb1cc1	NM_009826	RB1-inducible coiled-coil 1		GO:7049(cell cycle); GO:45786(negative regulation of progression through cell cycle); GO:6355(regulation of transcription, DNA-dependent); GO:6350(transcription)		cytoplasm; nucleus	Mm.293811
GE108627	6.059	P	6.146	P	4.82	P	6.622	P	4.733	P	5.618	P	5530601H04Rik	AK017459	RIKEN cDNA 5530601H04 gene	HTC; CAP trapper
GE38272	27.33	P	36.77	P	33.82	P	42.67	P	25.36	P	33.8	P	Snrp70	NM_009224	U1 small nuclear ribonucleoprotein polypeptide A			RNA binding	nucleus; ribonucleoprotein complex; spliceosome complex; viral nucleocapsid	Mm.216386
GE122790	0.867	A	0.54	A	0.801	A	0.649	A	0.828	A	1.221	P	C230090D14	AW491494	Hypothetical protein C230090D14	EST
GE1505806	0.207	A	0.175	A	0.138	A	0.322	A	0.0615	A	0.319	A		CODELINK UNIQUE
GE122944	2.509	P	1.936	P	2.633	P	3.265	P	2.275	P	2.589	P		AK048274	16 days embryo head cDNA, RIKEN full-length enriched library, clone:C130045L17 product:unclassifiable, full insert sequence	HTC; CAP trapper
GE35201	0.238	A	0.331	A	0.212	A	0.309	A	0.223	A	0.684	A	Cdkn2a	NM_009877	Cyclin-dependent kinase inhibitor 2A		aging; cell aging; cell cycle; cell cycle arrest; epidermis development; negative regulation of cell cycle; negative regulation of cyclin dependent protein kinase activity; regulation of transcription, DNA-dependent	DNA binding; cyclin-dependent protein kinase inhibitor activity; kinase activity; protein binding; transcription factor activity	cytoplasm; nucleolus; nucleoplasm; nucleus	Mm.4733
GE131888	0.253	A	0.135	A	0.579	A	0.365	A	0.133	A	0.148	A		BG069257	H3074D10-3 NIA Mouse 15K cDNA Clone Set Mus musculus cDNA clone H3074D10 3', mRNA sequence.	EST
GE1431637	0.155	A	0.138	A	0.297	A	0.43	A	0.513	A	0.346	A	4931422A03Rik	NM_175161	RIKEN cDNA 4931422A03 gene					Mm.229262
GE113799	20.79	P	23.05	P	18.14	P	23.62	P	21.9	P	17.4	P	Amph	NM_175007	Amphiphysin		endocytosis; learning; synaptic vesicle endocytosis	protein binding	cytoplasm; cytoskeleton; membrane; synaptic vesicle	Mm.101650
GE38271	7.029	P	6.862	P	5.687	P	6.588	P	7.792	P	7.07	P	Mfn1	NM_024200	Mitofusin 1		development; mitochondrial fusion	GTP binding; hydrolase activity; protein binding	integral to membrane; mitochondrion; outer membrane	Mm.290414
GE110346	0.157	A	0.384	A	0.254	A	0.254	A	0.137	A	0.508	A	4930545L23Rik	AK019742	RIKEN cDNA 4930545L23 gene	HTC; CAP trapper
GE104210	0.0852	A	0.358	A	0.184	A	0.206	A	0.01*	A	0.637	A	2610027F03Rik	AK011565	RIKEN cDNA 2610027F03 gene	HTC; CAP trapper
GE118948	0.6	A	0.36	A	0.388	A	0.295	A	0.01*	A	0.368	A	Ifna4; Ifa4	NM_010504	synonym: Ifa4; go_component: extracellular [goid 0005576] [evidence IEA]; go_component: extracellular space [goid 0005615] [evidence TAS] [pmid 12466851]; go_function: cytokine activity [goid 0005125] [evidence IEA]; go_function: hematopoietin/interferon-class (D200-domain) cytokine receptor binding [goid 0005126] [evidence IEA]; go_process: defense response [goid 0006952] [evidence IEA]; Mus mus…		defense response	cytokine activity; hematopoietin/interferon-class (D200-domain) cytokine receptor binding	extracellular; extracellular space	Mm.377088
GE1404348	0.585	A	0.274	A	0.317	A	0.357	A	0.399	A	0.255	A		BM243732	Similar to SHPS-1	EST
GE1460235	0.158	A	0.722	A	0.444	A	0.254	A	0.01*	A	0.335	A	D15Ertd466e	BG067577	DNA segment, Chr 15, ERATO Doi 466, expressed	EST
GE1400623	0.409	A	0.393	A	0.285	A	0.324	A	0.319	A	0.294	A		BI967021	id27d10.y1 Melton Normalized Mixed Mouse Pancreas 1 N1-MMS1 Mus musculus cDNA clone IMAGE:5664427 5', mRNA sequence.	EST
GE1460678	0.01*	A	0.11	A	0.288	A	0.433	A	0.233	A	0.543	A		AV261498	Transcribed locus	EST
GE113805	0.57	A	0.391	A	0.251	A	0.448	A	0.472	A	0.53	A	Dixdc1	BC024834	DIX domain containing 1			actin binding		Mm.82598
GE33290	4.037	P	3.99	P	3.222	P	4.405	P	3.447	P	2.583	P	Fsd1	NM_183178	Fibronectin type 3 and SPRY domain-containing protein					Mm.270660
GE1517535	0.332	A	0.01*	A	0.01*	A	0.274	A	0.371	A	0.434	A	Klkb1	BC026555	Kallikrein B, plasma 1	MGC	blood coagulation; inflammatory response; negative regulation of blood coagulation; proteolysis and peptidolysis	chymotrypsin activity; hydrolase activity; peptidase activity; plasma kallikrein activity; serine-type endopeptidase activity	extracellular	Mm.245297
GE1476652	1.429	P	1.14	P	0.915	A	0.754	A	1.304	P	0.804	A	2700063G02Rik	CF982382	RIKEN cDNA 2700063G02 gene	EST
GE102904	0.658	A	0.16	A	0.244	A	0.307	A	0.425	A	0.218	A	Gcg	NM_008100	Glucagon		GO:50796(regulation of insulin secretion)	hormone activity	extracellular; extracellular space	Mm.45494
GE36330	3.371	P	4.817	P	3.512	M	3.804	P	3.609	P	4.226	P	Klf5	NM_009769	Kruppel-like factor 5		regulation of transcription, DNA-dependent	DNA binding; nucleic acid binding; zinc ion binding	nucleus	Mm.30262
GE1426850	0.01*	A	0.367	A	0.184	A	0.363	A	0.0968	A	0.47	A	BB189686	AK038297	Expressed sequence BB189686	HTC; CAP trapper
GE35124	31.06	P	33.27	P	25.94	P	39.02	P	30.02	P	24.94	P	Bnip3l	NM_009761	BCL2/adenovirus E1B 19kDa-interacting protein 3-like		apoptosis; regulation of apoptosis		integral to membrane; mitochondrion	Mm.29820
GE1403266	2.488	P	2.876	P	2.085	P	2.882	P	1.98	P	2.481	P	BC060267	NM_198603	CDNA sequence BC060267					Mm.333333
GE104119	10.69	P	13.98	P	12.33	P	10.91	P	10.95	P	11.37	P	2600011C06Rik	AK011184	RIKEN cDNA 2600011C06 gene	HTC; CAP trapper	RNA splicing
GE114508	1.836	P	1.954	P	1.946	P	2.15	P	2.128	P	1.571	P	Fmnl3	NM_011711	Formin-like 3		GO:4(biological process unknown)	GO:5515(protein binding)	GO:8372(cellular component unknown)	Mm.29043
GE1498285	0.357	A	0.727	A	0.27	A	0.41	A	1.091	P	0.227	A	AI449705	BY755968	Expressed sequence AI449705	EST
GE106336	6.411	P	6.442	P	5.177	P	6.051	P	6.394	P	5.299	P		AI790694	Gene model 205, (NCBI)	EST
GE1401215	0.757	A	0.807	A	0.594	A	1.13	A	0.679	A	0.596	A		CODELINK UNIQUE
GE1560705	1.554	P	0.759	A	0.67	A	2.197	P	1.196	P	0.706	A		AK030268	Adult male testis cDNA, RIKEN full-length enriched library, clone:4933439K20 product:unclassifiable, full insert sequence	HTC; CAP trapper
GE107080	3.264	P	3.581	P	2.901	P	2.968	P	3.096	P	2.931	P	Son	AU067731	Son cell proliferation protein	EST
GE1422844	0.238	A	0.01*	A	0.01*	A	0.204	A	0.338	A	0.288	A		CODELINK UNIQUE
GE1399097	0.451	A	0.381	A	0.437	A	0.481	A	0.48	A	0.48	A	8430423G03Rik	BY720566	RIKEN cDNA 8430423G03 gene	EST
GE107620	2.325	P	2.784	P	2.301	P	3.073	P	2.573	P	2.149	P	4933406G12Rik	AK016691	RIKEN cDNA 4933406G12 gene	HTC; CAP trapper
GE1449733	0.146	A	0.468	A	0.304	A	0.73	A	0.283	A	0.242	A	Evl	AK044949	RIKEN cDNA D130067P18 gene	HTC; CAP trapper
GE121410	5.856	P	2.545	P	1.274	P	8.7	P	4.384	P	3.557	P	2310020H19Rik	NM_025525	RIKEN cDNA 2310020H19 gene		development	DNA binding	nucleus	Mm.24846
GE121691	89.26	P	42.51	P	28.8	P	103.8	P	83.64	P	44.81	P	Map1lc3a	NM_025735	Microtubule-associated protein 1 light chain 3 alpha		GO:6914(autophagy); GO:6512(ubiquitin cycle)		GO:16020(membrane); GO:5874(microtubule); GO:5773(vacuole)	Mm.196239
GE121947	19.14	P	9.383	P	5.479	P	7.852	P	9.764	P	9.258	P	2700085E05Rik	NM_026029	RIKEN cDNA 2700085E05 gene			oxidoreductase activity, acting on single donors with incorporation of molecular oxygen, incorporation of two atoms of oxygen		Mm.249700
GE116508	0.729	A	1.022	A	1.028	P	1.279	P	1.176	P	0.799	A		AK079377	Hypothetical gene supported by AK007907	HTC; CAP trapper
GE129473	0.666	A	1.316	P	0.568	A	0.695	A	0.796	A	0.692	A	AW121567	BE948830	Expressed sequence AW121567	EST
GE123254	0.616	A	0.212	A	0.647	A	0.199	A	0.519	A	0.289	A	6130401J04Rik	AI463973	RIKEN cDNA 6130401J04 gene	EST
GE36496	1.59	P	0.895	A	1.159	P	1.978	P	2.073	P	0.707	A	Emx2	AW547231	Empty spiracles homolog 2 (Drosophila)	EST
GE1429329	0.609	A	0.273	A	0.0247	A	0.926	A	0.307	A	0.316	A		BQ033441	Transcribed locus	EST
GE117669	0.165	A	0.849	A	0.416	A	1.406	P	0.107	A	0.29	A	Bglap1	NM_007541	Bone gamma carboxyglutamate protein 1		ossification; regulation of bone mineralization	calcium ion binding	extracellular; extracellular space	Mm.213026
GE118912	0.269	A	0.46	A	0.289	A	0.336	A	0.185	A	0.656	A	Hesx1	NM_010420	Homeo box gene expressed in ES cells		brain development; regulation of transcription, DNA-dependent	DNA binding; transcription factor activity	nucleus; transcription factor complex	Mm.4802
GE1468038	0.956	A	0.779	A	0.849	A	1.643	P	1.774	P	1.447	P		BU610071	Gene model 715, (NCBI)	EST
GE120683	3.778	M	2.581	P	2.846	P	2.39	P	3.103	P	2.327	P	Tdh	NM_021480	L-threonine dehydrogenase			L-threonine 3-dehydrogenase activity; oxidoreductase activity		Mm.379093
GE117659	1.269	P	1.051	A	1.158	P	1.677	P	1.26	P	1.331	P	Bcl2a1b	NM_007534	B-cell leukemia/lymphoma 2 related protein A1b		apoptosis; regulation of apoptosis			Mm.196770
GE1442310	0.347	A	0.229	A	0.212	A	0.351	A	0.0321	A	0.304	A	Slc9a9	BU699234	Solute carrier family 9 (sodium/hydrogen exchanger), isoform 9	EST
GE120147	0.383	A	0.333	A	0.289	A	0.365	A	0.371	A	0.619	A	1810038H16Rik	NM_019504	RIKEN cDNA 1810038H16 gene		endocytosis; intracellular protein transport; vesicle-mediated transport		Golgi trans face; coated pit
GE120406	2.414	P	2.083	P	2.567	P	2.67	P	1.951	P	2.486	P	Insm2	NM_020287	Insulinoma-associated 2		negative regulation of transcription	transcription corepressor activity	nucleus	Mm.103710
GE1435588	1.661	P	1.355	P	1.797	P	0.865	A	0.839	A	2.072	P	4933435A13Rik	NM_028956	RIKEN cDNA 4933435A13 gene					Mm.29536
GE121927	1.446	P	1.318	P	1.581	P	1.791	P	1.89	P	1.541	P	Ris2	NM_026014	Retroviral integration site 2		regulation of S phase of mitotic cell cycle	GO:3677(DNA binding)	nucleus	Mm.21873
GE120410	0.886	A	0.419	A	0.751	A	0.481	A	0.103	A	0.792	A	Olfr749	NM_020288	Olfactory receptor 749		G-protein coupled receptor protein signaling pathway	G-protein coupled receptor activity	integral to membrane	Mm.103732
GE1393567	0.647	A	0.466	A	0.202	A	1.106	A	0.112	A	0.26	A		BY765682	Similar to gamma-aminobutyric acid reseptor associated protein	EST
GE1435678	0.01*	A	0.267	A	0.279	A	0.52	A	0.361	A	0.473	A	Dlgap4	BB274553	Discs, large homolog-associated protein 4 (Drosophila)	EST
GE118917	0.468	A	0.262	A	0.01*	A	0.332	A	0.371	A	0.429	A	Hoxa6	NM_010454	Homeo box A6		development; organogenesis; pattern specification; regulation of transcription, DNA-dependent	DNA binding; transcription factor activity	nucleus; transcription factor complex	Mm.222030
GE1424492	0.258	A	0.531	A	0.688	A	0.728	A	0.166	A	0.807	A	Igsf4d	AK046041	Immunoglobulin superfamily, member 4	HTC; CAP trapper
GE120676	1.091	A	1.48	P	1.527	P	2.1	P	1.641	P	1.724	P	Rnf8	NM_021419	Ring finger protein 8		protein ubiquitination	ligase activity; ubiquitin-protein ligase activity; zinc ion binding	nucleus; ubiquitin ligase complex	Mm.305994
GE121398	11.1	P	10.83	P	11.69	P	16.28	P	12.46	P	10.64	P	2310011J03Rik	NM_025521	RIKEN cDNA 2310011J03 gene					Mm.370233
GE1426236	0.782	A	0.231	A	0.446	A	0.887	P	1.182	P	0.792	A	1810049O03Rik	BC031863	RIKEN cDNA 1810049O03 gene					Mm.25479
GE118929	1.579	P	1.39	P	1.384	P	1.425	P	0.615	A	1.524	P	Hoxb7	NM_010460	Homeo box B7		development; organogenesis; pattern specification; regulation of transcription, DNA-dependent	DNA binding; transcription factor activity	nucleus; transcription factor complex	Mm.4822
GE102334	121.9	P	116.8	P	123.2	P	107.9	P	112	P	119	P	Akr1a4	NM_021473	Aldo-keto reductase family 1, member A4 (aldehyde reductase)		biological_process unknown	alcohol dehydrogenase (NADP+) activity; aldehyde reductase activity; oxidoreductase activity	cellular_component unknown	Mm.30085
GE1392713	2.292	P	2.076	P	1.864	P	2.934	P	1.884	P	2.159	P	Zbtb10	AK047899	Zinc finger and BTB domain containing 10	HTC; CAP trapper	biological_process unknown	molecular_function unknown	cellular_component unknown
GE117663	0.336	A	0.212	A	0.441	A	0.487	A	0.583	A	0.168	A	Opn1sw	NM_007538	Opsin 1 (cone pigments), short-wave-sensitive (color blindness, tritan)		G-protein coupled receptor protein signaling pathway; phototransduction; visual perception	G-protein coupled photoreceptor activity; G-protein coupled receptor activity; rhodopsin-like receptor activity	integral to membrane; photoreceptor outer segment	Mm.56987
GE120416	0.298	A	0.292	A	0.121	A	0.673	A	0.51	A	0.202	A	Olfr690; Ors18; MOR31-2	NM_020290	synonyms: Ors18, MOR31-2; GA_x6K02T2PBJ9-7959171-7958224; olfactory receptor MOR31-2; go_component: integral to membrane [goid 0016021] [evidence IEA]; go_function: receptor activity [goid 0004872] [evidence IEA]; go_function: G-protein coupled receptor activity [goid 0004930] [evidence IEA]; go_process: G-protein coupled receptor protein signaling pathway [goid 0007186] [evidence IEA]; Mus muscu…		G-protein coupled receptor protein signaling pathway	G-protein coupled receptor activity	integral to membrane	Mm.377127
GE120158	1.105	P	0.697	A	0.598	A	0.0135	A	0.01*	A	0.816	A	Lgals12	NM_019516	Lectin, galactose binding, soluble 12		apoptosis; induction of apoptosis by intracellular signals	lactose binding; sugar binding	mitochondrion; nucleus	Mm.298242
GE121911	49.13	P	56.48	P	41.62	P	56.71	P	51.44	P	43.64	P	2610204K14Rik	NM_025997	RIKEN cDNA 2610204K14 gene					Mm.241472
GE117652	0.251	A	0.54	A	0.296	A	0.894	A	0.747	A	0.773	A	Bapx1	NM_007524	Bagpipe homeobox gene 1 homolog (Drosophila)		regulation of transcription, DNA-dependent	DNA binding; transcription factor activity	nucleus; transcription factor complex	Mm.2530
GE121679	0.433	A	0.277	A	0.419	A	0.532	A	0.405	A	0.432	A	4921526K24Rik	NM_025731	RIKEN cDNA 4921526K24 gene					Mm.116803
GE120155	0.466	A	0.493	A	0.526	A	0.413	A	0.355	A	0.327	A	Il17b	NM_019508	RIKEN cDNA 1700006N07 gene		neutrophil chemotaxis	cytokine activity; protein binding; receptor binding	extracellular space	Mm.59313
GE1404057	7.498	P	6.13	P	3.695	P	5.941	P	6.428	P	5.866	P	Ddhd2	BC046229	DDHD domain containing 2
GE121652	0.891	A	0.942	A	1.168	A	1.233	P	1.131	P	1.017	A	4631426E05Rik	NM_025712	RIKEN cDNA 4631426E05 gene		intracellular signaling cascade			Mm.253627
GE1397405	0.122	A	0.551	A	0.407	A	0.348	A	0.349	A	0.595	A	Zfp369	NM_178364	Zinc finger protein 369		regulation of cell cycle	protein binding; receptor activity	nucleus	Mm.151546
GE120130	1.154	P	1.347	P	0.489	A	1.148	P	0.889	A	0.531	A	Olfr159	NM_019476	Olfactory receptor 159		G-protein coupled receptor protein signaling pathway; perception of smell	G-protein coupled receptor activity; olfactory receptor activity; rhodopsin-like receptor activity	integral to membrane; integral to plasma membrane	Mm.88845
GE120395	0.3	A	0.458	A	0.535	A	0.695	A	0.504	A	0.44	A	Klk27	NM_020268	Kallikrein 27		proteolysis and peptidolysis	chymotrypsin activity; hydrolase activity; peptidase activity; serine-type endopeptidase activity; tissue kallikrein activity	extracellular space	Mm.358614
GE120134	0.247	A	0.698	A	0.604	A	0.732	A	0.379	A	0.817	A	Smad9	NM_019483	MAD homolog 9 (Drosophila)		regulation of transcription, DNA-dependent	protein binding	intracellular	Mm.244353
GE120400	1.116	P	0.383	A	1.309	P	0.742	A	1.168	P	1.336	P	B3galt1	NM_020283	UDP-Gal:betaGlcNAc beta 1,3-galactosyltransferase, polypeptide 1		oligosaccharide biosynthesis; protein amino acid glycosylation	UDP-galactose beta-N-acetylglucosamine beta-1,3-galactosyltransferase activity; transferase activity, transferring glycosyl groups	Golgi membrane; extracellular space	Mm.226435
GE121395	5.366	P	8.961	P	12.2	P	15.13	P	5.544	P	11.56	P	2310005N03Rik	NM_025511	RIKEN cDNA 2310005N03 gene					Mm.86589
GE121923	9.038	P	9.616	P	10.16	P	13.68	P	7.439	M	11.84	P	2610318G18Rik	NM_026013	RIKEN cDNA 2610318G18 gene					Mm.290488
GE1459836	2.693	P	2.327	P	2.48	P	3.504	P	2.394	P	3.377	P		CODELINK UNIQUE
GE118927	2.641	P	2.592	P	2.227	P	2.538	P	1.311	P	2.446	P	Hoxa7	NM_010455	Homeo box A7		development; organogenesis; pattern specification; regulation of transcription, DNA-dependent	DNA binding; transcription factor activity	nucleus; transcription factor complex	Mm.294826
GE121933	13.95	P	10.77	P	5.067	P	8.055	P	5.514	P	11.05	P	2700059D21Rik	AK005836	Similar to hypothetical protein FLJ10342	HTC; CAP trapper
GE118938	51.17	P	36.82	P	21.88	P	38.58	P	42.31	P	38.68	P	Idb2	NM_010496	Inhibitor of DNA binding 2		development; lymph gland development	GO:30528(transcription regulator activity)	cytoplasm; nucleus	Mm.34871
GE121646	0.853	A	1.069	A	0.837	A	0.471	A	0.684	A	0.818	A	Btbd5	NM_025707	BTB (POZ) domain containing 5		biological_process unknown	protein binding	cellular_component unknown	Mm.248678
GE121385	0.595	A	0.828	A	0.214	A	0.539	A	0.45	A	0.634	A	2810413I22Rik	AK013090	RIKEN cDNA 2810413I22 gene	HTC; CAP trapper		peptidase activity
GE120658	0.579	A	0.209	A	0.491	A	0.267	A	0.52	A	0.497	A	Ush2a	AF151717	Usher syndrome 2A (autosomal recessive, mild) homolog (human)			structural molecule activity	extracellular matrix (sensu Metazoa); extracellular space
GE1441911	0.318	A	0.147	A	0.356	A	2.473	P	0.377	A	0.112	A	Hsf1	BB373874	Heat shock factor 1	EST
GE1535670	0.846	A	1.139	P	1.796	P	1.152	P	0.892	A	0.599	A	Mxi1	BE952485	Max interacting protein 1	EST
GE121660	0.835	A	0.0895	A	0.527	A	0.551	A	0.618	A	0.301	A	Krtap3-2	NM_025720	Keratin associated protein 3-2				intermediate filament	Mm.46389
GE121915	84.42	P	79.09	P	77.29	P	100.6	P	80.92	P	83.69	P	Smarca2	BC056199	SWI/SNF related, matrix associated, actin dependent regulator of chromatin, subfamily a, member 2		establishment and/or maintenance of chromatin architecture; negative regulation of cell proliferation; nucleosome assembly; regulation of transcription, DNA-dependent	ATP binding; DNA binding; helicase activity; nucleic acid binding; protein binding	SWI/SNF complex; nucleus
GE121408	15.89	P	15.26	P	7.828	P	11.61	P	5.552	P	14.81	P	Dhrs7	NM_025522	RIKEN cDNA 5730564L20 gene		metabolism	oxidoreductase activity		Mm.289653
GE121683	1.388	P	1.379	P	0.739	A	1.647	P	0.71	A	1.318	P	Kcng4	NM_025734	Potassium voltage-gated channel, subfamily G, member 4		ion transport	ion channel activity	integral to membrane	Mm.358699
GE1483830	34.54	P	27.66	P	29.74	P	36.69	P	29.92	P	27.41	P	D6Ertd538e	AK129466	DNA segment, Chr 6, ERATO Doi 538, expressed	FLI_CDNA	GO:6512(ubiquitin cycle)	nucleic acid binding; zinc ion binding	nucleus	Mm.38777
GE1440351	0.539	A	0.831	A	0.444	A	0.501	A	0.332	A	0.503	A	B930037P14Rik	AK037118	RIKEN cDNA B930037P14 gene	HTC; CAP trapper	intracellular signaling cascade
GE1477514	1.237	P	0.896	A	0.51	A	0.62	A	0.439	A	0.701	A	Camk2g	CF736862	Calcium/calmodulin -dependent protein kinase II gamma	EST
GE1393778	3.236	P	2.661	P	1.541	P	3.007	M	0.304	A	2.806	P	Cdk8	NM_181570	Cyclin-dependent kinase 8		cell cycle	cyclin-dependent protein kinase activity	GO:119(mediator complex)
GE120122	0.529	A	0.501	A	0.664	A	0.78	A	0.799	A	0.205	A	Olfr155	NM_019473	Olfactory receptor 155		G-protein coupled receptor protein signaling pathway; perception of smell	G-protein coupled receptor activity; olfactory receptor activity; rhodopsin-like receptor activity	integral to membrane; integral to plasma membrane	Mm.88841
GE120376	0.195	A	0.224	A	0.55	A	0.541	A	1.04	A	0.228	A	Psg23	NM_020261	Pregnancy-specific glycoprotein 23		pregnancy			Mm.326858
GE102756	1.528	P	2.415	P	2.919	P	2.607	P	1.889	P	1.864	P	Fxyd2	NM_007503	FXYD domain-containing ion transport regulator 2		ion transport; potassium ion transport; sodium ion transport	ion channel activity; sodium:potassium-exchanging ATPase activity	integral to membrane; sodium:potassium-exchanging ATPase complex
GE121393	1.89	P	1.941	P	1.702	P	2.345	P	2.113	P	2.314	P	2310007F04Rik	NM_025501	RIKEN cDNA 2310007F04 gene					Mm.197669
GE117635	0.558	A	0.406	A	0.01*	A	0.272	A	0.306	A	0.267	A	Atoh1	NM_007500	Atonal homolog 1 (Drosophila)		brain development; neuron differentiation; regulation of neuron differentiation; regulation of transcription, DNA-dependent	DNA binding; protein binding	nucleus	Mm.57229
GE120632	2.529	P	2.35	P	2.409	P	2.846	P	2.766	P	2.051	P	Pdcd1lg2	NM_021396	Programmed cell death 1 ligand 2		negative regulation of T-cell proliferation; positive regulation of T-cell proliferation	protein binding	cellular_component unknown	Mm.116737
GE1415859	9.254	P	9.575	P	9.754	P	10.67	P	9.231	P	9.602	P	Tbl1x	BC058436	Transducin (beta)-like 1 X-linked
GE120668	0.212	A	0.36	A	0.0107	A	0.214	A	0.752	A	0.0888	A	AB041550	NM_021418	Hypothetical protein, MNCb-4779					Mm.373830
GE1435915	0.551	A	0.0953	A	0.176	A	0.477	A	0.749	A	0.381	A		BC027544	Mus musculus, clone IMAGE:1494914, mRNA.
GE118891	5.736	P	6.379	P	6.411	P	7.302	P	6.442	P	5.233	P	H13	NM_010376	Histocompatibility 13			D-alanyl-D-alanine endopeptidase activity; hydrolase activity	endoplasmic reticulum; endoplasmic reticulum membrane; integral to membrane	Mm.277327
GE121905	1.32	P	1.517	P	0.958	A	1.388	P	0.482	A	0.654	A	Fbxo5	NM_025995	F-box only protein 5		GO:89(mitotic metaphase); GO:1556(oocyte maturation)	GO:5515(protein binding)	GO:5737(cytoplasm)	Mm.197520
GE1399317	0.429	A	0.521	A	0.545	A	0.562	A	0.541	A	0.803	A		AA470257	Transcribed locus	EST
GE118900	0.502	A	0.39	A	0.117	A	0.905	A	0.907	A	0.446	A	H2-DMb1	X62743	Histocompatibility 2, class II, locus Mb1	cell surface antigen; class II beta chain; histocompatability antigen; Mb gene; MHC class II gene	antigen presentation, exogenous antigen; antigen presentation, exogenous antigen via MHC class II; antigen processing; antigen processing, exogenous antigen via MHC class II	MHC class II receptor activity; chaperone activity	integral to membrane	Mm.195060
GE121668	0.44	A	0.504	A	0.358	A	0.382	A	0.143	A	0.577	A	4921522P10Rik	NM_025726	RIKEN cDNA 4921522P10 gene					Mm.59310
GE121640	8.985	P	9.481	P	8.024	P	9.664	P	7.984	P	7.433	P	3526402H21Rik	NM_025702	RIKEN cDNA 3526402H21 gene					Mm.369292
GE121895	2.178	P	2.348	P	1.713	P	1.948	P	1.898	P	1.664	P	Misc12	NM_025993	MIS12 homolog (yeast)		GO:7059(chromosome segregation)		GO:775(chromosome, pericentric region)	Mm.28227
GE121377	5.102	P	4.184	P	3.469	P	4.363	P	3.724	P	3.974	P	2610034N03Rik	NM_025478	RIKEN cDNA 2610034N03 gene		metabolism	catalytic activity		Mm.182574
GE117640	70.74	P	73.38	P	68.85	P	87.19	P	72.29	P	56.69	P	Atp6v1e1	NM_007510	ATPase, H+ transporting, V1 subunit E isoform 1		ATP biosynthesis; ATP hydrolysis coupled proton transport; ATP synthesis coupled proton transport	hydrogen ion transporter activity; hydrogen-exporting ATPase activity, phosphorylative mechanism; hydrogen-transporting ATP synthase activity, rotational mechanism; hydrogen-transporting ATPase activity, rotational mechanism; hydrolase activity	cytoplasm; mitochondrion; proton-transporting ATP synthase complex (sensu Eukaryota); proton-transporting two-sector ATPase complex	Mm.29045
GE121372	4.909	P	5.224	P	4.069	P	4.206	P	5.807	P	3.993	P	Arfgap3	NM_025445	ADP-ribosylation factor GTPase activating protein 3		protein transport; regulation of GTPase activity	GTPase activator activity		Mm.258910
GE120379	1.971	P	2.661	P	2.601	P	2.261	P	2.322	P	2.106	P	Cacna2d2	NM_020263	Calcium channel, voltage-dependent, alpha 2/delta subunit 2		calcium ion transport	voltage-gated calcium channel activity	membrane; voltage-gated calcium channel complex	Mm.273084
GE120639	15.96	P	18.57	P	15.72	P	22.78	P	19.68	P	16.47	P	Ube2j2	NM_021402	Ubiquitin-conjugating enzyme E2, J2 homolog (yeast)		protein modification; ubiquitin cycle	ligase activity; ubiquitin conjugating enzyme activity	endoplasmic reticulum; integral to membrane	Mm.371673
GE105799	0.678	A	0.351	A	0.361	A	0.359	A	0.192	A	0.577	A	Unc5b	AK089306	DNA segment, Chr 10, Brigham & Women's Genetics 0792 expressed	HTC; CAP trapper
GE120101	5.311	P	6.152	P	5.782	P	6.697	P	5.712	P	5.343	P	Unc93b	NM_019449	Unc-93 homolog B (C. elegans)		biological_process unknown	molecular_function unknown	cellular_component unknown	Mm.262094
GE1519937	0.484	A	0.286	A	0.744	A	0.161	A	0.307	A	0.314	A	D17Ertd488e	NM_177465	DNA segment, Chr 17, ERATO Doi 488, expressed		biological_process unknown	molecular_function unknown	cellular_component unknown	Mm.25923
GE1394642	0.604	A	0.42	A	0.377	A	0.138	A	0.322	A	0.357	A		CA888742	B0148C05-3N NIA Mouse Neural Stem Cell (Differentiated) cDNA Library (Long) Mus musculus cDNA clone NIA:B0148C05 IMAGE:30098428 3', mRNA sequence.	EST
GE113448	0.52	A	0.658	A	0.43	A	0.47	A	0.405	A	0.694	A		BB043768	BB043768 RIKEN full-length enriched, 13 days embryo male testis Mus musculus cDNA clone 6030477O15 3', mRNA sequence.	EST
GE114303	0.608	A	0.221	A	0.497	A	1.148	P	0.436	A	0.359	A	6030404E16Rik	BC027138	RIKEN cDNA 6030404E16 gene		GO:4(biological process unknown)	GO:5554(molecular function unknown)	GO:8372(cellular component unknown)	Mm.239355
GE120630	8.975	M	9.087	P	8.297	P	11.35	P	10.28	P	7.534	P	2900093B09Rik	NM_021387	RIKEN cDNA 2900093B09 gene					Mm.108695
GE120128	0.0364	A	0.542	A	0.0431	A	0.318	A	0.261	A	0.0322	A	Olfr156; OR37B; mOR37b; Olfr37b; MOR262-6	NM_019474	synonyms: OR37B, mOR37b, Olfr37b, MOR262-6; olfactory receptor 37b; GA_x6K02T2N78B-16125144-16126100; olfactory receptor MOR262-6; go_component: integral to membrane [goid 0016021] [evidence TAS] [pmid 12466851]; go_component: integral to plasma membrane [goid 0005887] [evidence ISS] [pmid 10452948]; go_function: receptor activity [goid 0004872] [evidence IEA]; go_function: olfactory receptor act…		G-protein coupled receptor protein signaling pathway; perception of smell	G-protein coupled receptor activity; olfactory receptor activity; rhodopsin-like receptor activity	integral to membrane; integral to plasma membrane	Mm.377121
GE119209	0.753	A	0.45	A	0.831	A	0.217	A	0.914	A	0.819	A	B930063P07Rik	NM_011056	Phosphodiesterase 4D, cAMP specific		cAMP catabolism; signal transduction; smooth muscle contraction	3',5'-cyclic-nucleotide phosphodiesterase activity; hydrolase activity		Mm.373622
GE1395736	0.0276	A	0.557	A	0.464	A	0.326	A	0.615	A	0.203	A	9230102D03Rik	NM_183124	RIKEN cDNA 9230102D03 gene		GO:6952(defense response); GO:42742(defense response to bacteria)			Mm.99530
GE104715	7.015	P	4.674	P	2.901	P	4.848	P	2.665	P	5.872	P	2900092D14Rik	AK038597	RIKEN cDNA 2900092D14 gene	HTC; CAP trapper
GE1496770	0.286	A	0.278	A	0.361	A	1.197	A	0.449	A	0.292	A	Pbx3	AK081020	RIKEN cDNA B930068K11 gene	HTC; CAP trapper
GE120368	0.279	A	0.278	A	0.325	A	0.051	A	0.723	A	0.186	A	Dcl1	NM_020257	C-type lectin 1		cellular defense response (sensu Vertebrata)	natural killer cell lectin-like receptor binding; protein binding; sugar binding; transmembrane receptor activity	external side of plasma membrane; integral to plasma membrane	Mm.30745
GE1424600	0.709	A	0.103	A	0.321	A	0.338	A	0.573	A	0.0183	A	2010107G12Rik	AI553237	RIKEN cDNA 2010107G12 gene	EST
GE104988	12.13	P	6.166	M	4.405	P	13.42	P	12.16	P	14.3	P	5830472M02Rik	BC052389	RIKEN cDNA 5830472M02 gene	MGC	transport	transporter activity	intracellular
GE117914	0.366	A	0.267	A	0.22	A	0.161	A	0.219	A	0.644	A	Hbb-bh1	NM_008221	Hemoglobin Z, beta-like embryonic chain		oxygen transport	oxygen transporter activity	hemoglobin complex	Mm.378936
GE106180	0.326	A	0.338	A	0.161	A	0.01*	A	0.593	A	0.422	A	4930538D17Rik; 4930449A08Rik	AK015425	Mus musculus adult male testis cDNA, RIKEN full-length enriched library, clone:4930449A08 product:unknown EST, full insert sequence.	HTC; CAP trapper				Mm.159290
GE132641	172.9	P	105.5	P	64.71	P	129.4	P	103.4	P	137.3	P	Pkp2	BG075777	Plakophilin 2	EST
GE107884	0.101	A	0.363	A	0.149	A	0.377	A	0.446	A	0.0562	A	Ebf3	AV244034	Early B-cell factor 3	EST
GE127143	0.0197	A	0.215	A	0.256	A	0.445	A	0.372	A	0.0496	A		BB533744	Transcribed locus	EST
GE131258	4.25	P	4.437	P	4.096	P	5.927	P	5.174	P	4.342	P		BG066633	H3044D01-3 NIA Mouse 15K cDNA Clone Set Mus musculus cDNA clone H3044D01 3', mRNA sequence.	EST
GE105994	4.41	P	3.346	P	4.363	P	6.133	P	4.161	P	4.258	P		AI606874	vw19g10.x1 Soares_mammary_gland_NbMMG Mus musculus cDNA clone IMAGE:1244322 3', mRNA sequence.	EST
GE128550	0.288	A	0.572	A	0.632	A	0.535	A	0.505	A	0.912	A	9230102D03Rik	BB787829	RIKEN cDNA 9230102D03 gene	EST
GE117911	0.436	A	0.788	A	0.361	A	0.304	A	0.29	A	0.294	A	H2-D4	NM_008200	Histocompatibility 2, D region locus 4		defense response; immune response		extracellular space; membrane	Mm.387141
GE1397668	0.481	A	0.34	A	0.309	A	0.492	A	0.0533	A	0.365	A	4932414J04	NM_172792	Hypothetical protein 4932414J04			GO:16301(kinase activity); GO:4674(protein serine/threonine kinase activity); GO:4872(receptor activity)		Mm.72926
GE1487201	19.1	P	13.45	P	6.412	P	11.39	P	8.335	P	13.99	P	Psmd11	NM_178616	Proteasome (prosome, macropain) 26S subunit, non-ATPase, 11			GO:5488(binding)	cytosol	Mm.260539
GE117907	0.414	A	0.905	A	0.896	A	1.424	P	1.076	A	1.228	P	H2-Bl	NM_008199	Histocompatibility 2, blastocyst		defense response; immune response; negative regulation of natural killer cell activity; protection from natural killer cell mediated cytolysis		cell surface; cytoplasm; extracellular space; integral to membrane; plasma membrane	Mm.335718
GE103642	7.861	P	9.91	P	9.078	P	12.09	P	9.338	P	11.91	P	Fnbp1	AK041983	Formin binding protein 1	HTC; CAP trapper	GO:6897(endocytosis)	protein binding		Mm.378916
GE119197	0.0394	A	0.177	A	0.434	A	0.568	A	0.0126	A	0.251	A	Oprk1	NM_011011	Opioid receptor, kappa 1		G-protein coupled receptor protein signaling pathway	G-protein coupled receptor activity; kappa-opioid receptor activity; neuropeptide Y receptor activity; purinergic nucleotide receptor activity, G-protein coupled; rhodopsin-like receptor activity	integral to membrane; integral to plasma membrane	Mm.7977
GE1387070	0.733	A	0.146	A	0.193	A	0.0464	A	0.376	A	0.221	A	0610006L08Rik	AK002255	RIKEN cDNA 0610006L08 gene	HTC; CAP trapper
GE110501	0.313	A	0.491	A	0.501	A	0.406	A	0.507	A	0.274	A		AV381138	AV381138 RIKEN full-length enriched, adult male epididymis Mus musculus cDNA clone 9230108O13 3', mRNA sequence.	EST
GE1563018	0.667	A	0.472	A	0.588	A	0.335	A	0.259	A	1.298	P		AK052831	Mus musculus 10 days lactation, adult female mammary gland cDNA, RIKEN full-length enriched library, clone:D730042K12 product:unknown EST, full insert sequence.	HTC; CAP trapper
GE131575	0.639	A	0.366	A	0.997	P	0.687	A	0.578	A	0.662	A	Prlr	AW823371	Prolactin receptor	EST
GE125023	0.427	A	0.599	A	0.01*	A	0.144	A	0.391	A	0.643	A	Braf	BB453466	Braf transforming gene	EST
GE117896	0.47	A	0.433	A	0.326	A	0.551	A	0.589	A	0.475	A	Grin2d	NM_008172	Glutamate receptor, ionotropic, NMDA2D (epsilon 4)		ion transport; synaptic transmission	glutamate-gated ion channel activity; ionotropic glutamate receptor activity; magnesium ion binding; transporter activity	extracellular space; integral to membrane	Mm.152584
GE112566	1.845	P	2.348	P	1.784	P	1.35	P	1.986	P	1.803	P	A630082K20Rik	AK129429	RIKEN cDNA A630082K20 gene	FLI_CDNA
GE1506386	0.01*	A	0.575	A	0.338	A	0.268	A	0.619	A	0.51	A	MGC65558	BU530276	Similar to phosphatidylserine decarboxylase	EST
GE104542	1.017	P	2.765	P	2.257	P	0.75	A	0.661	A	2.527	P	2900001G08Rik	AK013461	RIKEN cDNA 2900001G08 gene	HTC; CAP trapper
GE119207	0.257	A	0.646	A	0.0252	A	0.28	A	0.121	A	0.997	P	Oxt	NM_011025	Oxytocin			hormone activity; neurohypophyseal hormone activity	extracellular; extracellular space	Mm.16745
GE124100	0.332	A	0.412	A	0.429	A	0.335	A	0.138	A	0.714	A	Zcwcc1	BB426609	Expressed sequence AI316828	EST
GE113363	0.0896	A	0.49	A	0.319	A	0.464	A	0.647	A	0.728	A	Htra3	BC022646	Serine protease HTRA3		proteolysis and peptidolysis; regulation of cell growth	hydrolase activity; insulin-like growth factor binding; peptidase activity; protein binding; serine-type endopeptidase activity; trypsin activity	extracellular	Mm.274255
GE1449098	1.343	P	1.504	P	0.644	A	1.316	P	1.284	P	1.372	P	Mef2c	CB589489	Myocyte enhancer factor 2C	EST
GE1389280	0.0937	A	0.231	A	0.198	A	0.21	A	0.549	A	0.746	A		BE457577	us93a01.x1 Soares_thymus_2NbMT Mus musculus cDNA clone IMAGE:3325896 3', mRNA sequence.	EST
GE115856	0.175	A	0.37	A	0.12	A	0.388	A	0.28	A	0.197	A		BB115520	BB115520 RIKEN full-length enriched, adult male urinary bladder Mus musculus cDNA clone 9530050N06 3', mRNA sequence.	EST
GE119274	0.414	A	0.328	A	0.01*	A	0.563	A	0.38	A	0.252	A	Slit3	BB198805	Slit homolog 3 (Drosophila)	EST
GE1563236	0.16	A	0.308	A	0.303	A	0.224	A	0.176	A	0.299	A	A630024B12Rik	AK041447	RIKEN cDNA A630024B12 gene	HTC; CAP trapper
GE123337	0.577	A	0.48	A	0.703	A	0.484	A	0.589	A	0.412	A	B130051O18Rik	BB380493	Unc-5 homolog C (C. elegans)	EST
GE119194	0.098	A	0.378	A	0.213	A	0.647	A	0.434	A	0.546	A	Omp	NM_011010	Olfactory marker protein		perception of smell	protein binding; signal transducer activity	cytoplasm; cytosol; nucleus	Mm.326847
GE112288	3.825	P	4.807	P	5.306	M	7.035	P	4.696	P	6.174	P	Mtap	NM_024433	Methylthioadenosine phosphorylase		nucleobase, nucleoside, nucleotide and nucleic acid metabolism	S-methyl-5-thioadenosine phosphorylase activity; transferase activity; transferase activity, transferring glycosyl groups		Mm.28500
GE1448906	0.202	A	0.6	A	0.523	A	2.05	P	0.23	A	0.368	A		CA451417	UI-M-FV0-ccc-i-11-0-UI.r1 NIH_BMAP_FV0 Mus musculus cDNA clone IMAGE:6817716 5', mRNA sequence.	EST
GE135149	1.274	P	1.475	P	0.15	A	2.056	P	1.049	P	1.793	P	Snap25	C81302	Synaptosomal-associated protein 25	EST
GE1473244	0.553	A	0.673	A	0.59	A	0.617	A	0.387	A	0.567	A		CF913438	A0648D06-5 NIA Mouse Hematopoietic Stem Cell (Lin-/c-Kit-/Sca-1+) cDNA Library (Long 1) Mus musculus cDNA clone NIA:A0648D06 IMAGE:30752201 5', mRNA sequence.	EST
GE1504830	2.212	P	2.492	P	1.994	P	2.659	P	2.958	P	1.99	P		CA535557	CDNA clone IMAGE:30011828, partial cds	EST
GE127616	0.268	A	0.202	A	0.15	A	0.387	A	0.435	A	0.476	A		BB554210	Transcribed locus, moderately similar to XP_216349.2 similar to histone deacetylase [Rattus norvegicus]	EST
GE117899	0.951	P	1.213	P	1.33	P	1.682	P	1.136	A	0.598	A	Gsta1	NM_008181	Glutathione S-transferase, alpha 1 (Ya)		glutathione metabolism	glutathione transferase activity		Mm.371562
GE1431955	0.454	A	0.291	A	0.406	A	0.168	A	0.766	A	0.269	A	6530407C02Rik	AK047159	RIKEN cDNA 6530407C02 gene	HTC; CAP trapper
GE130325	0.785	A	1.979	P	1.148	P	1.497	P	0.424	A	1.236	P		BF321297	uz61a02.x1 NCI_CGAP_Mam6 Mus musculus cDNA clone IMAGE:3673514 3', mRNA sequence.	EST
GE132541	0.109	A	0.0609	A	0.331	A	0.371	A	0.284	A	0.675	A	Utrn	BG074667	Utrophin	EST
GE1390323	0.809	A	1.162	P	0.939	P	1.432	P	1.089	P	1.325	P		AK053226	Mus musculus 0 day neonate lung cDNA, RIKEN full-length enriched library, clone:E030046C22 product:unknown EST, full insert sequence.	HTC; CAP trapper
GE1423402	1.319	P	2.01	P	2.668	P	2.749	P	2.245	P	2.698	P	Slc9a8	NM_148929	Solute carrier family 9 (sodium/hydrogen exchanger), member 8		regulation of pH; sodium ion transport	antiporter activity; sodium:hydrogen antiporter activity; solute:hydrogen antiporter activity	integral to membrane
GE110063	0.597	A	1.018	A	0.767	A	1.059	P	0.567	A	0.722	A		AV348802	AV348802 RIKEN full-length enriched, adult male olfactory bulb Mus musculus cDNA clone 6430711L19 3', mRNA sequence.	EST
GE111930	0.364	A	0.277	A	0.313	A	0.615	A	0.556	A	0.409	A		BB001685	BB001685 RIKEN full-length enriched, 0 day neonate skin Mus musculus cDNA clone 4631407F14 3' similar to AB033922 Mus musculus mRNA for Ndr1 related protein Ndr3, mRNA sequence.	EST
GE113209	1.905	P	1.637	P	1.976	P	2.395	P	0.643	A	1.636	P	Nte	BC020092	Neuropathy target esterase
GE134367	0.251	A	0.483	A	0.384	A	0.208	A	0.26	A	0.471	A	Pak6	BC059912	P21 (CDKN1A)-activated kinase 6	HTC	biological_process unknown	molecular_function unknown	cellular_component unknown
GE107684	0.377	A	0.01*	A	0.103	A	0.62	A	0.122	A	0.445	A	4732421G10Rik	AV237492	RIKEN cDNA 4732421G10 gene	EST
GE119178	0.696	A	0.462	A	0.332	A	0.812	A	0.121	A	0.251	A	Olfr2	NM_010983	Olfactory receptor 2		G-protein coupled receptor protein signaling pathway; perception of smell	G-protein coupled receptor activity; olfactory receptor activity	integral to membrane; integral to plasma membrane	Mm.246525
GE117902	0.127	A	0.493	A	0.655	A	0.256	A	0.0564	A	0.0888	A	St6gal1	BB163080	Beta galactoside alpha 2,6 sialyltransferase 1	EST
GE1406147	0.569	A	0.336	A	0.279	A	0.417	A	0.38	A	0.808	A	1700030L22Rik	AK006560	RIKEN cDNA 1700030L22 gene	HTC; CAP trapper
GE119186	2.039	P	1.998	P	1.894	P	2.23	P	2.332	P	1.973	P	Olfr54	NM_010997	Olfactory receptor 54		G-protein coupled receptor protein signaling pathway; perception of smell	olfactory receptor activity; rhodopsin-like receptor activity	integral to membrane; integral to plasma membrane	Mm.222843
GE108194	5.001	P	4.359	P	4.521	P	5.618	P	5.064	P	3.95	P		AV256987	AV256987 RIKEN full-length enriched, adult male testis (DH10B) Mus musculus cDNA clone 4921532G03 3', mRNA sequence.	EST
GE103276	1.228	P	2.52	P	1.861	P	2.742	P	2.089	P	1.924	P	1600002K03Rik	BF682507	RIKEN cDNA 1600002K03 gene	EST
GE1488321	0.347	A	0.284	A	0.631	A	0.0949	A	0.622	A	0.903	A	Vti1a	AK010066	Vesicle transport through interaction with t-SNAREs homolog 1A (yeast)	HTC; CAP trapper
GE1446892	0.317	A	0.332	A	0.444	A	0.478	A	0.01*	A	0.19	A	A430108B07Rik	AK085119	RIKEN cDNA A430108B07 gene	HTC; CAP trapper	immune response; macrophage activation; natural killer cell activation	MHC class I receptor activity	integral to membrane
GE106475	0.413	A	0.784	A	0.473	A	0.634	A	0.671	A	0.509	A		BE654533	Transcribed locus	EST
GE1388603	2.34	P	2.874	P	2.5	P	2.763	P	2.143	P	2.631	P	9430083G14Rik	NM_026565	RIKEN cDNA 6720473G16 gene				mitochondrion	Mm.161014
GE1508327	1.322	P	0.792	A	0.587	A	2.313	P	0.804	A	1.318	P		CODELINK UNIQUE
GE117884	0.319	A	0.534	A	0.01*	A	0.149	A	0.04	A	0.708	A	Gip	NM_008119	Gastric inhibitory polypeptide			hormone activity	extracellular; extracellular space	Mm.248452
GE1397674	0.593	A	1.449	P	1.344	P	0.967	P	1.524	P	0.895	A		AW913044	Similar to hypothetical protein FLJ22965	EST
GE124493	7.783	P	7.808	P	7.845	P	10.87	P	8.91	P	6.336	P		BB437853	BB437853 RIKEN full-length enriched, 9 days embryo Mus musculus cDNA clone D030006H15 3' similar to ddbj:AF171060 Mus musculus RING finger protein AO7 mRNA, mRNA sequence.	EST
GE117567	0.591	A	0.871	A	0.886	A	0.375	A	1.12	A	0.549	A		BB156303	Similar to CG1530-PA	EST
GE122235	6.028	M	7.194	P	6.819	P	6.594	P	8.187	P	6.439	P	AL033314	BB332932	Expressed sequence AL033314	EST
GE1508240	0.272	A	0.204	A	0.286	A	0.379	A	0.445	A	0.39	A	B830004H01Rik	NM_177127	RIKEN cDNA B830004H01 gene
GE119167	0.395	A	0.0716	A	0.597	A	0.398	A	0.156	A	0.398	A	Gpr143	NM_010951	G protein-coupled receptor 143		G-protein coupled receptor protein signaling pathway	G-protein coupled receptor activity	extracellular space; integral to membrane	Mm.5157
GE1415166	4.827	P	5.325	P	4.572	P	4.746	P	4.986	P	3.798	P	Vps33b	NM_178070	Vacuolar protein sorting 33B (yeast)		protein transport; vesicle-mediated transport	protein transporter activity	membrane	Mm.322870
GE123062	6.328	P	7.7	P	7.011	P	8.47	P	7.403	P	5.446	P		AI463752	16 days embryo head cDNA, RIKEN full-length enriched library, clone:C130071F21 product:unknown EST, full insert sequence	EST
GE1463789	0.685	A	0.422	A	0.3	A	0.217	A	0.191	A	0.328	A	Zfp64	BG803907	Zinc finger protein 64	EST
GE105355	1.869	P	1.942	P	1.882	P	4.517	M	1.801	P	1.564	P		AI462578	vb58b07.x1 Ko mouse embryo 11 5dpc Mus musculus cDNA clone IMAGE:761173 3', mRNA sequence.	EST
GE1487697	0.0642	A	0.0232	A	0.593	A	0.4	A	0.272	A	0.351	A	Birc3	CF910881	Baculoviral IAP repeat-containing 3	EST
GE1511172	1.131	P	1.476	P	1.327	P	1.626	P	1.611	P	1.069	P	A130079P16Rik	AK034599	RIKEN cDNA A130079P16 gene	HTC; CAP trapper		hydrolase activity
GE1463988	2.619	P	3.083	P	2.543	P	3.122	M	3.316	P	3.02	P	D330024H06Rik	NM_181404	RIKEN cDNA D330024H06 gene		regulation of transcription, DNA-dependent	DNA binding; transcription factor activity		Mm.260722
GE119173	1.399	P	0.53	A	0.74	A	1.162	A	1.027	A	1.278	P	Oit3	NM_010959	Oncoprotein induced transcript 3			calcium ion binding		Mm.123013
GE1432374	0.313	A	0.298	A	0.264	A	0.433	A	0.423	A	0.467	A	2310061F22Rik	AA726266	RIKEN cDNA 2310061F22 gene	EST
GE112219	0.227	A	0.352	A	0.246	A	0.296	A	0.493	A	0.127	A		AK076796	Adult male testis cDNA, RIKEN full-length enriched library, clone:4930468J18 product:unclassifiable, full insert sequence	HTC; CAP trapper
GE116284	0.397	A	0.286	A	0.0837	A	0.01*	A	0.392	A	0.357	A		BB126910	BB126910 RIKEN full-length enriched, 16 days neonate cerebellum Mus musculus cDNA clone 9630017N24 3', mRNA sequence.	EST
GE117277	0.659	A	0.836	A	0.197	A	0.428	A	0.339	A	0.285	A	4732474A20Rik	BB150687	RIKEN cDNA 4732474A20 gene	EST
GE117890	1.321	P	0.554	A	0.426	A	0.63	A	1.034	P	0.916	A	Gp49a	NM_008147	Glycoprotein 49 A				extracellular space; integral to membrane	Mm.358601
GE127103	0.986	A	1.422	P	1.104	P	1.446	P	0.926	A	1.372	P	Inpp5a	BY439662	Inositol polyphosphate-5-phosphatase A	EST
GE131283	4.946	P	4.846	P	4.252	P	5.489	P	5.229	P	3.943	P	Siat7c	BG066688	Sialyltransferase 7 ((alpha-N-acetylneuraminyl 2,3-betagalactosyl-1,3)-N-acetyl galactosaminide alpha-2,6-sialyltransferase) C	EST
GE107426	0.115	A	0.412	A	0.01*	A	0.257	A	0.232	A	0.478	A	6030408C04Rik	AV227667	RIKEN cDNA 6030408C04 gene	EST
GE110217	2.195	P	0.75	A	1.7	P	2.227	P	2.373	P	1.475	P		AV361504	AV361504 RIKEN full-length enriched, adult male eyeball Mus musculus cDNA clone 7530427O07 3', mRNA sequence.	EST
GE104933	1.949	P	1.055	P	1.436	P	2.005	P	2.933	P	0.622	A	Carkl	NM_029031	Carbohydrate kinase-like		carbohydrate metabolism	kinase activity; transferase activity		Mm.200905
GE108459	0.364	A	0.335	A	0.129	A	1.877	P	0.0657	A	0.297	A	D130067I03Rik	NM_172485	RIKEN cDNA D130067I03 gene					Mm.337483
GE1394388	7.658	P	6.904	P	6.207	P	9.021	P	6.811	P	5.314	P	Arl5	NM_182994	ADP-ribosylation factor-like 5		intracellular protein transport; small GTPase mediated signal transduction	GTP binding; GTPase activity; transporter activity		Mm.314378
GE122731	1.563	P	1.894	P	0.717	A	1.213	P	1.535	P	1.4	P	Fbxw8	BB357976	F-box and WD-40 domain protein 8	EST
GE1447254	0.799	A	0.67	A	0.949	A	0.471	A	0.371	A	0.502	A	A630039O03Rik	AK041809	RIKEN cDNA A630039O03 gene	HTC; CAP trapper
GE1533725	0.368	A	0.457	A	0.224	A	0.461	A	0.364	A	0.269	A	Nrbp	AI505832	Nuclear receptor binding protein	EST
GE117875	0.249	A	0.0298	A	0.0771	A	0.111	A	0.474	A	0.351	A	Gcnt2	U68182	Glucosaminyl (N-acetyl) transferase 2, I-branching enzyme			N-acetyllactosaminide beta-1,6-N-acetylglucosaminyltransferase activity; transferase activity, transferring glycosyl groups	Golgi apparatus; integral to membrane
GE128747	0.162	A	0.114	A	0.423	A	0.511	A	0.173	A	0.617	A	Srrm1	BE199719	Serine/arginine repetitive matrix 1	EST
GE118239	0.186	A	0.285	A	0.01*	A	0.156	A	0.358	A	0.185	A		BB167925	BB167925 RIKEN full-length enriched, 16 days neonate thymus Mus musculus cDNA clone A130095O17 3', mRNA sequence.	EST
GE1394348	0.392	A	0.205	A	0.242	A	0.22	A	0.193	A	0.01*	A		BU946220	Mus musculus, clone IMAGE:6741110, mRNA	EST
GE1519258	0.256	A	0.421	A	0.443	A	0.644	A	0.586	A	0.517	A	E530001K10Rik	BU557499	RIKEN cDNA E530001K10 gene	EST
GE131774	0.0615	A	0.332	A	0.192	A	0.24	A	0.629	A	0.332	A	Igf2bp1	AU023419	Insulin-like growth factor 2, binding protein 1	EST
GE111263	0.383	A	0.168	A	0.552	A	1.091	P	0.413	A	0.851	A		BE944815	Transcribed locus	EST
GE114626	3.871	P	2.453	P	1.994	P	4.062	P	4.363	P	2.748	P	Ssh3	NM_198113	Slingshot homolog 3 (Drosophila)		GO:6470(protein amino acid dephosphorylation)	GO:16787(hydrolase activity); GO:4721(phosphoprotein phosphatase activity); GO:4725(protein tyrosine phosphatase activity); GO:8138(protein tyrosine/serine/threonine phosphatase activity)	GO:5856(cytoskeleton); GO:5634(nucleus)	Mm.248388
GE117708	2.158	P	1.109	P	0.813	A	1.527	P	0.92	A	1.818	P	Gtpbp3	BB089654	GTP binding protein 3	EST
GE107581	0.27	A	0.01*	A	0.0536	A	0.307	A	0.123	A	0.397	A		AV232533	Transcribed locus	EST
GE110798	0.685	A	0.34	A	0.01*	A	0.468	A	0.952	A	0.334	A	8030491N06Rik	AK020222	RIKEN cDNA 8030491N06 gene	HTC; CAP trapper
GE109130	16.33	P	13.77	P	16.86	P	20.9	P	16.38	P	16.07	P		AV308937	AV308937 RIKEN full-length enriched, 8 days embryo Mus musculus cDNA clone 5730574L18 3', mRNA sequence.	EST
GE114118	0.35	A	0.247	A	0.18	A	0.74	A	0.0321	A	0.01*	A		AK033280	15 days embryo male testis cDNA, RIKEN full-length enriched library, clone:8030484G02 product:unclassifiable, full insert sequence	HTC; CAP trapper
GE111904	1.641	P	0.486	A	2.168	P	1.686	P	1.461	P	1.474	P		AV162871	Transcribed locus	EST
GE1514845	4.163	P	3.781	P	4.327	P	3.352	P	4.985	P	5.265	P	4933424M12Rik	AK016899	RIKEN cDNA 4933424M12 gene	HTC; CAP trapper
GE110598	0.491	A	0.139	A	0.462	A	0.871	A	0.373	A	0.444	A	Ptbp2	AW048396	Polypyrimidine tract binding protein 2	EST
GE108734	0.397	A	0.192	A	0.216	A	0.383	A	0.408	A	0.426	A		AV278887	Transcribed locus	EST
GE1504640	0.292	A	0.234	A	0.218	A	0.45	A	0.323	A	0.126	A	5730409N16Rik	AK034831	Sine oculis-related homeobox 1 homolog (Drosophila)	HTC; CAP trapper
GE1464827	0.484	A	0.913	A	0.475	A	0.663	A	0.295	A	0.652	A	Timm10	CB525890	Translocase of inner mitochondrial membrane 10 homolog (yeast)	EST
GE104039	5.104	P	4.797	P	5.312	P	7.542	P	4.339	P	5.445	P	0610039G24Rik	W97060	RIKEN cDNA 2410015J15 gene	EST
GE112514	7.601	P	7.445	P	8.559	P	7.918	P	6.754	P	7.572	P	4930584E12Rik	AK016348	RIKEN cDNA 4930584E12 gene	HTC; CAP trapper
GE134036	0.202	A	0.616	A	0.0614	A	0.564	A	0.126	A	0.317	A		BY600234	BY600234 RIKEN full-length enriched, visual cortex Mus musculus cDNA clone K230004O07 3', mRNA sequence.	EST
GE109104	0.108	A	0.521	A	0.46	A	0.369	A	0.295	A	0.422	A	5830468F06Rik	AK018042	RIKEN cDNA 5830468F06 gene	HTC; CAP trapper
GE1427663	1.074	P	0.548	A	1.071	P	1.436	P	0.851	A	0.996	P	Kcnc3	BQ930174	Potassium voltage gated channel, Shaw-related subfamily, member 3	EST
GE127506	0.275	A	0.608	A	0.314	A	0.022	A	0.346	A	0.258	A	B230333C21Rik	BB549778	RIKEN cDNA B230333C21 gene	EST
GE103149	1.093	P	1.386	P	1.684	P	2.708	P	1.061	P	2.138	P	Nxph4	NM_183297	Neurexophilin 4			receptor binding	extracellular space	Mm.41675
GE111911	0.734	A	0.379	A	1.285	P	0.312	A	0.846	A	0.569	A	Epb4.1l3	AV096733	RIKEN cDNA 2410021H03 gene	EST
GE110977	1.423	P	1.178	P	1.252	P	1.415	P	1.141	P	1.446	P		AW214610	uo49e12.x1 NCI_CGAP_Lu29 Mus musculus cDNA clone IMAGE:2645902 3' similar to gb:L35933 Mouse erythrocyte protein 4.2 (MOUSE);, mRNA sequence.	EST
GE111548	1.094	P	0.528	A	1.034	P	0.795	A	0.789	A	1.055	P	C630001G18Rik	AW495306	RIKEN cDNA C630001G18 gene	EST
GE107927	0.255	A	0.483	A	0.14	A	0.248	A	0.332	A	0.425	A	Mab21l1	AV245199	Mab-21-like 1 (C. elegans)	EST
GE129682	0.286	A	0.646	A	0.377	A	0.719	A	0.333	A	0.01*	A		BE957101	Transcribed locus	EST
GE1468606	0.185	A	0.185	A	0.109	A	0.107	A	0.263	A	0.153	A		BY765989	BY765989 RIKEN full-length enriched, activated spleen Mus musculus cDNA clone F830109B02 3', mRNA sequence.	EST
GE130405	0.354	A	0.683	A	0.0488	A	0.372	A	0.148	A	0.262	A	C230011H18Rik	BF457408	RIKEN cDNA D230046B21 gene	EST
GE110419	2.016	P	1.505	P	1.58	P	1.777	P	1.786	P	2.028	P		AV376982	AV376982 RIKEN full-length enriched, adult male cecum Mus musculus cDNA clone 9130219J06 3', mRNA sequence.	EST
GE1391719	0.783	A	0.757	A	0.462	A	0.72	A	0.797	A	0.868	A	Olfr694	NM_146452	Olfactory receptor 694		GO:7186(G-protein coupled receptor protein signaling pathway); GO:7608(sensory perception of smell)	receptor activity	GO:16021(integral to membrane)	Mm.271372
[truncated: 33,032 more rows]

## Sheet: Feuil2
		-/- 8280		-/- 8281		-/- 8305		+/+ 4260		+/+ 4266		+/+ 6355		Common Name	Accession number	Description	Keyword	Biological Process	Cellular component	Molecular fucntion	Unigen
ChAT	GE1428326	0.261	A	2.147	P	2.222	P	0.254	A	0.34	A	2.582	P	Chat	NM_009891	Choline acetyltransferase		establishment of synaptic specificity at neuromuscular junction; neurotransmitter biosynthesis; synaptic transmission	acyltransferase activity; choline O-acetyltransferase activity		Mm.190503
AChE	GE41649	4.279	P	3.978	M	6.198	P	3.444	P	4.853	P	6.584	P	Ache	NM_009599	Acetylcholinesterase		GO:42135(neurotransmitter catabolism)	acetylcholinesterase activity	extracellular space; synapse	Mm.255464
VAChT	GE38067	0.391	A	1.305	P	1.647	P	0.421	A	0.853	A	1.283	P	Slc18a3	NM_021712	Solute carrier family 18 (vesicular monoamine), member 3		neurotransmitter transport	carrier activity; monoamine transporter activity	integral to membrane; integral to plasma membrane	Mm.383191
CHT1	GE120774	0.342	A	0.202	A	0.375	A	0.411	A	0.306	A	0.736	A	Slc5a7	NM_022025	Solute carrier family 5 (choline transporter), member 7		transport	transporter activity	extracellular space; integral to membrane	Mm.155241

## Sheet: Feuil3
	-/- 8280		-/- 8281		-/- 8305		+/+ 4260		+/+ 4266		+/+ 6355		Common Name	Accession number	Description	Keyword	Biological Process	Cellular component	Molecular fucntion	Unigen
GE1441954	117	P	112.1	P	114.8	P	139.2	P	129.5	P	85.72	P		CB842761	Transcribed locus, weakly similar to XP_139452.1 similar to Glyceraldehyde 3-phosphate dehydrogenase (GAPDH) (38 kDa BFA-dependent ADP-ribosylation substrate) (BARS-38) [Mus musculus]	EST
GE36653	61.59	P	51.36	P	52.2	P	55.43	P	47.3	P	40.14	P	Hprt1	NM_013556	Hypoxanthine guanine phosphoribosyl transferase 1		behavior; cytolysis; lymphocyte proliferation; nucleoside metabolism; purine nucleotide biosynthesis; purine ribonucleoside salvage	hypoxanthine phosphoribosyltransferase activity; magnesium ion binding; transferase activity, transferring glycosyl groups	cytoplasm	Mm.299381
